# Supplementary material for: Di­aqua­tetra­kis­(1H-imidazole-κN 3)magnesium dichloride
Source: Acta Crystallogr Sect E Struct Rep Online. 2013 Aug 10;69(Pt 9):m481. doi: 10.1107/S1600536813021478 (PMC3884374; doi:10.1107/S1600536813021478)
Supplement: Supplementary file 1 [file e-69-0m481-sup1.cif]

##############################################################################
#                                                                            #
# This CIF contains the data in a paper accepted for publication in          #
# Acta Crystallographica Section E. It conforms to the requirements of       #
# Notes for Authors for Acta Crystallographica Section E, and has been       #
# peer reviewed under the auspices of the IUCr Commission on Journals.       #
#                                                                            #
# Full details of the Crystallographic Information File format               #
# are given in the paper "The Crystallographic Information File (CIF):       #
# a New Standard Archive File for Crystallography" by S. R. Hall, F. H.      #
# Allen and I. D. Brown [Acta Cryst. (1991), A47, 655-685].                  #
#                                                                            #
# The current version of the core CIF dictionary is obtainable from          #
# ftp://ftp.iucr.org/pub/cif_core.dic.                                       #
#                                                                            #
# Software is freely available for graphical display of the structure(s)     #
# in this CIF. For information consult the CIF software page                 #
# http://www.iucr.org/resources/cif/software.                                #
#                                                                            #
# This file may be used for bona fide research purposes within the           #
# scientific community so long as proper attribution is given to the journal # 
# article from which it was obtained.                                        #
#                                                                            #
##############################################################################
data_I
_audit_creation_method     SHELXL-97
_chemical_name_systematic
;
Diaquatetrakis(1<i>H</i>-imidazole-\k<i>N</i>^3^)magnesium dichloride
;
_chemical_name_common     ?
_chemical_formula_moiety     'C12 H20 Mg N8 O2 2+, 2(Cl -)'
_chemical_formula_sum     'C12 H20 Cl2 Mg N8 O2'
_chemical_formula_iupac     '[Mg (C3 H4 N2)4 (H2 O)2] Cl2'
_chemical_formula_weight     403.57
_chemical_melting_point     ?
_symmetry_cell_setting     monoclinic
_symmetry_space_group_name_H-M     'C 2/c'
_symmetry_space_group_name_Hall     '-C 2yc'
loop_
    _symmetry_equiv_pos_as_xyz
    'x, y, z'
    '-x, y, -z+1/2'
    'x+1/2, y+1/2, z'
    '-x+1/2, y+1/2, -z+1/2'
    '-x, -y, -z'
    'x, -y, z-1/2'
    '-x+1/2, -y+1/2, -z'
    'x+1/2, -y+1/2, z-1/2'
_cell_length_a     12.3826(6)
_cell_length_b     11.0048(4)
_cell_length_c     14.4485(6)
_cell_angle_alpha     90.00
_cell_angle_beta     107.0370(10)
_cell_angle_gamma     90.00
_cell_volume     1882.47(14)
_cell_formula_units_Z     4
_cell_measurement_reflns_used     8496
_cell_measurement_theta_min     2.06
_cell_measurement_theta_max     25.98
_cell_measurement_temperature     296(2)
_exptl_crystal_description     block
_exptl_crystal_colour     colourless
_exptl_crystal_size_max     0.30
_exptl_crystal_size_mid     0.25
_exptl_crystal_size_min     0.20
_exptl_crystal_density_diffrn     1.424
_exptl_crystal_density_meas     ?
_exptl_crystal_density_method     'not measured'
_exptl_crystal_F_000     840
_exptl_absorpt_coefficient_mu     0.402
_exptl_absorpt_correction_type     multi-scan
_exptl_absorpt_process_details     '(SADABS; Bruker, 1999)'
_exptl_absorpt_correction_T_min     0.8888
_exptl_absorpt_correction_T_max     0.9239
_exptl_special_details     ?
_diffrn_ambient_temperature     296(2)
_diffrn_radiation_type     MoK\a
_diffrn_radiation_wavelength     0.71073
_diffrn_radiation_source     'fine-focus sealed tube'
_diffrn_radiation_monochromator     graphite
_diffrn_measurement_device_type     'Bruker Kappa APEXII CCD'
_diffrn_measurement_method     '\w and \f scan'
_diffrn_detector_area_resol_mean     ?
_diffrn_reflns_number     8496
_diffrn_reflns_av_R_equivalents     0.0260
_diffrn_reflns_av_sigmaI/netI     0.0172
_diffrn_reflns_theta_min     2.53
_diffrn_reflns_theta_max     25.98
_diffrn_reflns_theta_full     25.98
_diffrn_measured_fraction_theta_max     1.000
_diffrn_measured_fraction_theta_full     1.000
_diffrn_reflns_limit_h_min     -15
_diffrn_reflns_limit_h_max     14
_diffrn_reflns_limit_k_min     -13
_diffrn_reflns_limit_k_max     13
_diffrn_reflns_limit_l_min     -17
_diffrn_reflns_limit_l_max     16
_diffrn_standards_number     0
_diffrn_standards_interval_count     .
_diffrn_standards_interval_time     .
_diffrn_standards_decay_%     ?
_refine_special_details
;
Refinement of <i>F</i>^2^ against ALL reflections. The weighted <i>R</i>-factor
<i>wR</i> and goodness of fit <i>S</i> are based on <i>F</i>^2^, conventional
<i>R</i>-factors <i>R</i> are based on <i>F</i>, with <i>F</i> set to zero for
negative <i>F</i>^2^. The threshold expression of <i>F</i>^2^ >
\s(<i>F</i>^2^) is used only for calculating <i>R</i>-factors(gt) <i>etc</i>.
and is not relevant to the choice of reflections for refinement.
<i>R</i>-factors based on <i>F</i>^2^ are statistically about twice as large
as those based on <i>F</i>, and <i>R</i>- factors based on ALL data will be
even larger.
;
_reflns_number_total     1854
_reflns_number_gt     1695
_reflns_threshold_expression     I>2\s(I)
_refine_ls_structure_factor_coef     Fsqd
_refine_ls_matrix_type     full
_refine_ls_R_factor_all     0.0278
_refine_ls_R_factor_gt     0.0248
_refine_ls_wR_factor_gt     0.0655
_refine_ls_wR_factor_ref     0.0678
_refine_ls_goodness_of_fit_ref     1.054
_refine_ls_restrained_S_all     1.055
_refine_ls_number_reflns     1854
_refine_ls_number_parameters     132
_refine_ls_number_restraints     4
_refine_ls_hydrogen_treatment     mixed
_refine_ls_weighting_scheme     calc
_refine_ls_weighting_details
         'calc w=1/[\s^2^(Fo^2^)+(0.0327P)^2^+1.0653P] where P=(Fo^2^+2Fc^2^)/3'
_atom_sites_solution_hydrogens     geom
_atom_sites_solution_primary     direct
_atom_sites_solution_secondary     difmap
_refine_ls_shift/su_max     0.000
_refine_ls_shift/su_mean     0.000
_refine_diff_density_max     0.166
_refine_diff_density_min     -0.246
_refine_ls_extinction_method     'SHELXL97 (Sheldrick, 2008)'
_refine_ls_extinction_coef     0.0093(6)
_refine_ls_extinction_expression
                                  'Fc^*^=kFc[1+0.001xFc^2^\l^3^/sin(2\q)]^-1/4^'
loop_
    _atom_type_symbol
    _atom_type_description
    _atom_type_scat_dispersion_real
    _atom_type_scat_dispersion_imag
    _atom_type_scat_source
    'C' 'C' 0.0033 0.0016
                         'International Tables Vol C Tables 4.2.6.8 and 6.1.1.4'
    'H' 'H' 0.0000 0.0000
                         'International Tables Vol C Tables 4.2.6.8 and 6.1.1.4'
    'N' 'N' 0.0061 0.0033
                         'International Tables Vol C Tables 4.2.6.8 and 6.1.1.4'
    'O' 'O' 0.0106 0.0060
                         'International Tables Vol C Tables 4.2.6.8 and 6.1.1.4'
    'Cl' 'Cl' 0.1484 0.1585
                         'International Tables Vol C Tables 4.2.6.8 and 6.1.1.4'
    'Mg' 'Mg' 0.0486 0.0363
                         'International Tables Vol C Tables 4.2.6.8 and 6.1.1.4'
_computing_data_collection     'APEX2 (Bruker, 2004)'
_computing_cell_refinement     'APEX2 and SAINT (Bruker, 2004)'
_computing_data_reduction     'SAINT and XPREP (Bruker, 2004)'
_computing_structure_solution     'SHELXS97 (Sheldrick, 2008)'
_computing_structure_refinement     'SHELXL97 (Sheldrick, 2008)'
_computing_molecular_graphics     'ORTEP-3 for Windows (Farrugia, 2012)'
_computing_publication_material     'PLATON (Spek, 2009)'
loop_
    _atom_site_type_symbol
    _atom_site_label
    _atom_site_fract_x
    _atom_site_fract_y
    _atom_site_fract_z
    _atom_site_U_iso_or_equiv
    _atom_site_adp_type
    _atom_site_calc_flag
    _atom_site_refinement_flags
    _atom_site_occupancy
    _atom_site_symmetry_multiplicity
    _atom_site_disorder_assembly
    _atom_site_disorder_group
    C C1 0.29321(12) 0.73665(13) 0.29376(10) 0.0376(3) Uani d . 1 1 . .
    H H1 0.3423 0.6718 0.3154 0.045 Uiso calc R 1 1 . .
    C C2 0.19291(13) 0.87405(14) 0.19885(10) 0.0440(4) Uani d . 1 1 . .
    H H2 0.1594 0.9221 0.1451 0.053 Uiso calc R 1 1 . .
    C C3 0.17954(11) 0.88354(12) 0.28794(9) 0.0366(3) Uani d . 1 1 . .
    H H3 0.1340 0.9406 0.3059 0.044 Uiso calc R 1 1 . .
    C C4 0.01955(12) 0.63009(13) 0.37687(10) 0.0393(3) Uani d . 1 1 . .
    H H4 -0.0098 0.7052 0.3525 0.047 Uiso calc R 1 1 . .
    C C5 -0.03394(12) 0.52348(14) 0.35343(11) 0.0462(4) Uani d . 1 1 . .
    H H5 -0.1058 0.5111 0.3112 0.055 Uiso calc R 1 1 . .
    C C6 0.13086(11) 0.49423(12) 0.45568(11) 0.0385(3) Uani d . 1 1 . .
    H H6 0.1931 0.4549 0.4967 0.046 Uiso calc R 1 1 . .
    N N1 0.24289(8) 0.79672(9) 0.34828(7) 0.0298(2) Uani d . 1 1 . .
    N N2 0.26524(11) 0.78024(12) 0.20364(8) 0.0434(3) Uani d D 1 1 . .
    N N3 0.12407(9) 0.61208(9) 0.44212(7) 0.0298(2) Uani d . 1 1 . .
    N N4 0.03796(11) 0.43755(11) 0.40368(10) 0.0429(3) Uani d D 1 1 . .
    O O1 0.37963(8) 0.62540(8) 0.50646(7) 0.0355(2) Uani d D 1 1 . .
    Mg Mg1 0.2500 0.7500 0.5000 0.02385(15) Uani d S 1 2 . .
    Cl Cl1 0.41012(3) 0.35283(3) 0.57173(3) 0.04135(14) Uani d . 1 1 . .
    H H1W 0.4370(11) 0.6384(16) 0.4884(12) 0.057(5) Uiso d D 1 1 . .
    H H2A 0.2880(16) 0.7492(16) 0.1556(10) 0.069(6) Uiso d D 1 1 . .
    H H2W 0.3849(15) 0.5529(10) 0.5253(12) 0.056(5) Uiso d D 1 1 . .
    H H4A 0.0289(15) 0.3576(9) 0.4011(13) 0.058(5) Uiso d D 1 1 . .
loop_
    _atom_site_aniso_label
    _atom_site_aniso_U_11
    _atom_site_aniso_U_22
    _atom_site_aniso_U_33
    _atom_site_aniso_U_12
    _atom_site_aniso_U_13
    _atom_site_aniso_U_23
    C1 0.0447(7) 0.0340(7) 0.0385(7) 0.0014(6) 0.0188(6) -0.0019(6)
    C2 0.0528(8) 0.0486(9) 0.0284(7) -0.0021(7) 0.0084(6) 0.0050(6)
    C3 0.0413(7) 0.0359(7) 0.0336(7) 0.0034(6) 0.0125(6) 0.0017(6)
    C4 0.0389(7) 0.0341(7) 0.0413(8) -0.0016(6) 0.0062(6) 0.0048(6)
    C5 0.0416(7) 0.0472(9) 0.0460(8) -0.0129(7) 0.0071(6) -0.0033(7)
    C6 0.0357(7) 0.0278(7) 0.0535(8) 0.0005(5) 0.0157(6) 0.0041(6)
    N1 0.0356(5) 0.0277(5) 0.0288(5) -0.0026(4) 0.0138(4) -0.0002(4)
    N2 0.0558(7) 0.0484(7) 0.0325(6) -0.0074(6) 0.0233(5) -0.0088(5)
    N3 0.0326(5) 0.0251(5) 0.0337(6) -0.0023(4) 0.0130(4) 0.0007(4)
    N4 0.0485(7) 0.0261(6) 0.0594(8) -0.0110(5) 0.0244(6) -0.0065(5)
    O1 0.0360(5) 0.0257(5) 0.0523(6) 0.0056(4) 0.0248(4) 0.0073(4)
    Mg1 0.0275(3) 0.0196(3) 0.0275(3) -0.0003(2) 0.0126(2) 0.0008(2)
    Cl1 0.0432(2) 0.0314(2) 0.0584(2) 0.00885(13) 0.02879(17) 0.01331(14)
_geom_special_details
;
All e.s.d.'s (except the e.s.d. in the dihedral angle between two l.s. planes)
are estimated using the full covariance matrix. The cell e.s.d.'s are taken
into account individually in the estimation of e.s.d.'s in distances, angles
and torsion angles; correlations between e.s.d.'s in cell parameters are only
used when they are defined by crystal symmetry. An approximate (isotropic)
treatment of cell e.s.d.'s is used for estimating e.s.d.'s involving l.s.
planes.
;
loop_
    _geom_bond_atom_site_label_1
    _geom_bond_atom_site_label_2
    _geom_bond_site_symmetry_2
    _geom_bond_distance
    _geom_bond_publ_flag
    C1 N1 . 1.3166(16) ?
    C1 N2 . 1.3347(18) ?
    C1 H1 . 0.9300 ?
    C2 C3 . 1.3491(19) ?
    C2 N2 . 1.355(2) ?
    C2 H2 . 0.9300 ?
    C3 N1 . 1.3738(17) ?
    C3 H3 . 0.9300 ?
    C4 C5 . 1.341(2) ?
    C4 N3 . 1.3741(17) ?
    C4 H4 . 0.9300 ?
    C5 N4 . 1.355(2) ?
    C5 H5 . 0.9300 ?
    C6 N3 . 1.3107(17) ?
    C6 N4 . 1.3306(19) ?
    C6 H6 . 0.9300 ?
    Mg1 N1 . 2.2281(10) y
    N2 H2A . 0.890(9) ?
    Mg1 N3 . 2.1611(10) y
    N4 H4A . 0.887(9) ?
    Mg1 O1 . 2.0923(9) y
    O1 H1W . 0.838(9) ?
    O1 H2W . 0.839(9) ?
    Mg1 O1 7_566 2.0923(9) ?
    Mg1 N3 7_566 2.1612(10) ?
    Mg1 N1 7_566 2.2281(10) ?
loop_
    _geom_angle_atom_site_label_1
    _geom_angle_atom_site_label_2
    _geom_angle_atom_site_label_3
    _geom_angle_site_symmetry_1
    _geom_angle_site_symmetry_3
    _geom_angle
    _geom_angle_publ_flag
    N1 C1 N2 . . 111.72(13) ?
    N1 C1 H1 . . 124.1 ?
    N2 C1 H1 . . 124.1 ?
    C3 C2 N2 . . 105.92(12) ?
    C3 C2 H2 . . 127.0 ?
    N2 C2 H2 . . 127.0 ?
    C2 C3 N1 . . 110.17(12) ?
    C2 C3 H3 . . 124.9 ?
    N1 C3 H3 . . 124.9 ?
    C5 C4 N3 . . 110.08(13) ?
    C5 C4 H4 . . 125.0 ?
    N3 C4 H4 . . 125.0 ?
    C4 C5 N4 . . 106.08(12) ?
    C4 C5 H5 . . 127.0 ?
    N4 C5 H5 . . 127.0 ?
    N3 C6 N4 . . 111.86(13) ?
    N3 C6 H6 . . 124.1 ?
    N4 C6 H6 . . 124.1 ?
    C1 N1 C3 . . 104.59(11) ?
    C1 N1 Mg1 . . 125.70(9) ?
    C3 N1 Mg1 . . 129.45(8) ?
    C1 N2 C2 . . 107.60(12) ?
    C1 N2 H2A . . 124.8(12) ?
    C2 N2 H2A . . 127.5(12) ?
    C6 N3 C4 . . 104.57(11) ?
    C6 N3 Mg1 . . 129.03(9) ?
    C4 N3 Mg1 . . 126.30(9) ?
    C6 N4 C5 . . 107.41(12) ?
    C6 N4 H4A . . 124.5(12) ?
    C5 N4 H4A . . 128.0(12) ?
    Mg1 O1 H1W . . 125.7(12) ?
    Mg1 O1 H2W . . 128.6(12) ?
    H1W O1 H2W . . 105.6(17) ?
    O1 Mg1 O1 7_566 . 179.9990(10)
                                 ?
    O1 Mg1 N3 7_566 . 89.19(4) ?
    O1 Mg1 N3 . . 90.81(4) ?
    O1 Mg1 N3 7_566 7_566 90.81(4) ?
    O1 Mg1 N3 . 7_566 89.19(4) ?
    N3 Mg1 N3 . 7_566 180.0 ?
    O1 Mg1 N1 7_566 7_566 90.22(4) ?
    O1 Mg1 N1 . 7_566 89.78(4) ?
    N3 Mg1 N1 . 7_566 91.99(4) ?
    N3 Mg1 N1 7_566 7_566 88.01(4) ?
    O1 Mg1 N1 7_566 . 89.78(4) ?
    O1 Mg1 N1 . . 90.22(4) ?
    N3 Mg1 N1 . . 88.01(4) ?
    N3 Mg1 N1 7_566 . 91.99(4) ?
    N1 Mg1 N1 7_566 . 180.0 ?
loop_
    _geom_torsion_atom_site_label_1
    _geom_torsion_atom_site_label_2
    _geom_torsion_atom_site_label_3
    _geom_torsion_atom_site_label_4
    _geom_torsion_site_symmetry_1
    _geom_torsion_site_symmetry_2
    _geom_torsion_site_symmetry_3
    _geom_torsion_site_symmetry_4
    _geom_torsion
    _geom_torsion_publ_flag
    N2 C2 C3 N1 . . . . 0.07(16) ?
    N3 C4 C5 N4 . . . . -0.57(17) ?
    N2 C1 N1 C3 . . . . -0.09(15) ?
    N2 C1 N1 Mg1 . . . . 174.52(9) ?
    C2 C3 N1 C1 . . . . 0.01(15) ?
    C2 C3 N1 Mg1 . . . . -174.32(9) ?
    N1 C1 N2 C2 . . . . 0.13(17) ?
    C3 C2 N2 C1 . . . . -0.12(16) ?
    N4 C6 N3 C4 . . . . -0.12(16) ?
    N4 C6 N3 Mg1 . . . . -176.52(9) ?
    C5 C4 N3 C6 . . . . 0.43(16) ?
    C5 C4 N3 Mg1 . . . . 176.96(10) ?
    N3 C6 N4 C5 . . . . -0.23(17) ?
    C4 C5 N4 C6 . . . . 0.48(17) ?
    C6 N3 Mg1 O1 . . . 7_566 -150.92(12) ?
    C4 N3 Mg1 O1 . . . 7_566 33.40(11) ?
    C6 N3 Mg1 O1 . . . . 29.08(12) ?
    C4 N3 Mg1 O1 . . . . -146.60(11) ?
    C6 N3 Mg1 N1 . . . 7_566 -60.73(12) ?
    C4 N3 Mg1 N1 . . . 7_566 123.59(11) ?
    C6 N3 Mg1 N1 . . . . 119.27(12) ?
    C4 N3 Mg1 N1 . . . . -56.41(11) ?
    C1 N1 Mg1 O1 . . . 7_566 -168.58(11) ?
    C3 N1 Mg1 O1 . . . 7_566 4.66(11) ?
    C1 N1 Mg1 O1 . . . . 11.42(11) ?
    C3 N1 Mg1 O1 . . . . -175.34(11) ?
    C1 N1 Mg1 N3 . . . . -79.38(11) ?
    C3 N1 Mg1 N3 . . . . 93.85(11) ?
    C1 N1 Mg1 N3 . . . 7_566 100.62(11) ?
    C3 N1 Mg1 N3 . . . 7_566 -86.14(11) ?
loop_
    _geom_hbond_atom_site_label_D
    _geom_hbond_atom_site_label_H
    _geom_hbond_atom_site_label_A
    _geom_hbond_site_symmetry_A
    _geom_hbond_distance_DH
    _geom_hbond_distance_HA
    _geom_hbond_distance_DA
    _geom_hbond_angle_DHA
    O1 H1W Cl1 5_666 0.838(9) 2.304(10) 3.1361(9) 171.8(17)
    O1 H2W Cl1 . 0.839(9) 2.296(10) 3.1337(10) 175.8(17)
    N2 H2A Cl1 6_565 0.890(9) 2.468(11) 3.3165(12) 159.6(17)
    N4 H4A Cl1 7_556 0.887(9) 2.431(11) 3.2585(13) 155.4(16)
data_global
_journal_date_recd_electronic     2013-07-17
_journal_date_accepted     2013-08-01
_journal_name_full     'Acta Crystallographica, Section E'
_journal_year     2013
_journal_volume     69
_journal_issue      9
_journal_page_first     m481
_journal_page_last     m481
_journal_paper_category     QM
_journal_paper_doi     10.1107/S1600536813021478
_journal_coeditor_code     ZS2271
_publ_contact_author_name     'Dr. G. Vasuki'
_publ_contact_author_address
;
Department of Physics
Kunthavai Naachiar Govt. Arts College(W) (Autonomous)
Thanjavur-613 007.
;
_publ_contact_author_email     vasuki.arasi@yahoo.com
_publ_contact_author_fax     '04362 237152'
_publ_contact_author_phone     '9791402323'
_publ_section_title
;
Diaquatetrakis(1<i>H</i>-imidazole-\k<i>N</i>^3^)magnesium dichloride
;
loop_
    _publ_author_name
    _publ_author_footnote
    _publ_author_address
    'M. Kayalvizhi' .
;         Department of Physics
          Kunthavai Naachiar Government Arts College (W) (Autonomous)
          Thanjavur-7
          India
;
    'G. Vasuki' .
;         Department of Physics
          Kunthavai Naachiar Government Arts College (W) (Autonomous)
          Thanjavur-7
          India
;
    'Kaabi, Kamel' .
;         Laboratoire de Chimie des Mat\'eriaux
          Facult\'e des Sciences de Bizerte
          7021 Zarzouna
          Tunisia
;
    'Ben Nasr, Cherif' .
;         Laboratoire de Chimie des Mat\'eriaux
          Facult\'e des Sciences de Bizerte
          7021 Zarzouna
          Tunisia
;
