# Supplementary material for: Di­aqua­tetra­kis­(1H-imidazole-κN 3)magnesium dichloride
Source: Acta Crystallogr Sect E Struct Rep Online. 2013 Aug 10;69(Pt 9):m481. doi: 10.1107/S1600536813021478 (PMC3884374; doi:10.1107/S1600536813021478)
Supplement: Supplementary file 2 [file e-69-0m481-Isup2.hkl]

# 
# h,k,l, Fc-squared, Fo-squared, sigma(Fo-squared) and status flag 
# 
data_I
_shelx_title ' VASUKITU4 in C2/c' 
_shelx_refln_list_code          4 
_shelx_F_calc_maximum      352.90 
_exptl_crystal_F_000       840.00 
_reflns_d_resolution_high  0.8112 
 
loop_ 
 _symmetry_equiv_pos_as_xyz 
 'x, y, z' 
 '-x, y, -z+1/2' 
 'x+1/2, y+1/2, z' 
 '-x+1/2, y+1/2, -z+1/2' 
 '-x, -y, -z' 
 'x, -y, z-1/2' 
 '-x+1/2, -y+1/2, -z' 
 'x+1/2, -y+1/2, z-1/2' 
 
_cell_length_a    12.3826 
_cell_length_b    11.0048 
_cell_length_c    14.4485 
_cell_angle_alpha  90.000 
_cell_angle_beta  107.037 
_cell_angle_gamma  90.000 
 
_shelx_F_squared_multiplier     1.000 
 
loop_ 
 _refln_index_h 
 _refln_index_k 
 _refln_index_l 
 _refln_F_squared_calc 
 _refln_F_squared_meas 
 _refln_F_squared_sigma 
 _refln_observed_status 
   2   0   0     3074.35     3027.98     32.31 o 
   4   0   0        3.32        6.80      0.79 o 
   6   0   0     6986.06     6818.77     85.78 o 
   8   0   0     3670.03     3737.61     44.14 o 
  10   0   0       49.26       52.47      4.40 o 
  12   0   0       31.33       37.22      4.06 o 
  14   0   0      575.11      599.87     29.08 o 
   1   1   0     2629.99     2178.69     72.70 o 
   3   1   0    13991.46    13933.82    117.04 o 
   5   1   0     2113.02     2049.20     17.31 o 
   7   1   0     2396.86     2580.19     21.96 o 
   9   1   0       24.91       25.41      1.54 o 
  11   1   0     1743.78     1742.43     24.14 o 
  13   1   0      151.17      139.20      5.14 o 
   0   2   0     5105.21     5236.14     85.10 o 
   2   2   0    33216.98    31936.87    253.38 o 
   4   2   0    10419.64    10659.69     84.20 o 
   6   2   0     7936.37     8236.22     70.20 o 
   8   2   0      651.40      663.79      7.35 o 
  10   2   0        0.67       -0.78      1.18 o 
  12   2   0     1115.22     1116.48     18.70 o 
  14   2   0       35.48       38.45      3.35 o 
   1   3   0    23965.97    22988.38    224.28 o 
   3   3   0     5646.46     5613.67     48.43 o 
   5   3   0     3481.00     3506.99     35.04 o 
   7   3   0     1246.43     1199.80     13.09 o 
   9   3   0      134.25      127.13      2.89 o 
  11   3   0      326.90      332.84      6.52 o 
  13   3   0       13.34       10.33      2.44 o 
   0   4   0     7739.84     8216.09    132.35 o 
   2   4   0    10654.01    10641.45     96.85 o 
   4   4   0    18393.05    18959.18    156.12 o 
   6   4   0      121.02      152.56      2.62 o 
   8   4   0      739.93      798.40      9.41 o 
  10   4   0     2640.78     2668.02     29.97 o 
  12   4   0       20.48       18.01      2.71 o 
   1   5   0      924.80      932.91     12.58 o 
   3   5   0     1525.68     1709.29     16.20 o 
   5   5   0        0.34       -0.47      0.86 o 
   7   5   0        1.59        4.01      1.90 o 
   9   5   0       31.82       31.27      1.63 o 
  11   5   0       29.53       29.96      1.75 o 
  13   5   0        6.81        3.77      1.73 o 
   0   6   0        3.15       -0.32      0.93 o 
   2   6   0     4595.84     4504.65     51.24 o 
   4   6   0     4019.28     4168.42     43.54 o 
   6   6   0       89.45       63.29      2.34 o 
   8   6   0       18.14       26.96      2.23 o 
  10   6   0      709.42      727.15     12.43 o 
  12   6   0       46.81       56.98      3.81 o 
   1   7   0     2503.39     2524.34     29.76 o 
   3   7   0      163.57      176.65      2.57 o 
   5   7   0     1878.31     1809.18     22.67 o 
   7   7   0     1567.49     1614.08     22.45 o 
   9   7   0        0.65       -1.75      1.75 o 
  11   7   0      569.24      559.77     10.79 o 
   0   8   0    11338.54    11734.99    188.70 o 
   2   8   0      366.62      346.64      5.34 o 
   4   8   0      848.06      827.10     11.75 o 
   6   8   0      124.35      129.92      3.74 o 
   8   8   0      316.43      339.88      7.11 o 
  10   8   0      214.53      201.84      5.79 o 
   1   9   0      194.39      209.40      4.31 o 
   3   9   0        6.13        2.10      2.37 o 
   5   9   0     1208.50     1164.82     21.40 o 
   7   9   0       91.67       84.85      4.18 o 
   9   9   0      379.86      383.89      9.53 o 
   0  10   0     1369.62     1331.69     52.05 o 
   2  10   0      347.45      345.08      7.35 o 
   4  10   0       19.40       16.85      4.92 o 
   6  10   0     1063.57     1116.19     29.60 o 
   8  10   0      136.86      138.38      6.18 o 
   1  11   0      605.86      603.13     14.10 o 
   3  11   0      676.39      628.51     24.20 o 
   5  11   0      804.11      836.46     31.67 o 
   7  11   0      123.12      105.52      8.13 o 
   0  12   0      233.63      222.45     10.44 o 
   2  12   0       40.38       41.46      5.89 o 
   4  12   0        0.66        1.79      4.25 o 
   6  12   0       69.04       65.47      9.84 o 
   1  13   0      147.19      133.41      6.23 o 
   3  13   0       21.76       22.52      5.29 o 
 -13   1   1      139.87      134.55      5.12 o 
 -11   1   1        6.45        1.62      1.70 o 
  -9   1   1     2600.63     2639.56     27.33 o 
  -7   1   1      139.48      126.40      2.30 o 
  -5   1   1      213.96      223.12      2.95 o 
  -3   1   1     6443.12     6836.75     56.75 o 
  -1   1   1     3815.26     3433.27     81.10 o 
   1   1   1     4164.06     4393.49     42.27 o 
   3   1   1     6825.56     7113.81     54.86 o 
   5   1   1      991.56     1126.88     10.36 o 
   7   1   1     3695.01     3934.38     34.28 o 
   9   1   1     4955.87     5105.17     45.97 o 
  11   1   1        9.48       13.56      2.17 o 
  13   1   1       21.10       17.26      2.61 o 
 -14   2   1      641.70      662.42     13.19 o 
 -12   2   1      254.96      244.88      6.02 o 
 -10   2   1       62.28       68.36      3.08 o 
  -8   2   1      653.87      588.96      7.39 o 
  -6   2   1     1874.31     1805.03     17.00 o 
  -4   2   1        0.69        1.23      0.44 o 
  -2   2   1    27471.10    26567.86    365.93 o 
   0   2   1      930.32      900.41      7.99 o 
   2   2   1     3794.34     3698.50     32.16 o 
   4   2   1     5991.65     6030.13     48.01 o 
   6   2   1       61.79       49.85      2.09 o 
   8   2   1     2435.41     2496.15     23.38 o 
  10   2   1     1038.85     1011.78     13.88 o 
  12   2   1       89.45       83.05      4.03 o 
  14   2   1       64.14       66.95      3.95 o 
 -13   3   1      647.65      644.66     12.53 o 
 -11   3   1      730.36      724.30     11.07 o 
  -9   3   1      116.64      125.06      2.93 o 
  -7   3   1       55.97       90.18      2.28 o 
  -5   3   1     1012.37     1095.10     11.76 o 
  -3   3   1      986.43      920.56      8.64 o 
  -1   3   1        0.33        1.19      0.37 o 
   1   3   1     3776.26     3880.45     37.73 o 
   3   3   1    12839.36    13335.33    126.81 o 
   5   3   1    18247.77    18920.44    185.03 o 
   7   3   1       41.91       35.74      1.38 o 
   9   3   1       37.15       48.79      2.09 o 
  11   3   1      613.18      635.27      9.07 o 
  13   3   1       60.25       66.34      3.68 o 
 -14   4   1       71.97       80.88      4.16 o 
 -12   4   1       94.54      112.33      3.90 o 
 -10   4   1      132.91      138.88      3.71 o 
  -8   4   1      572.09      525.36      6.79 o 
  -6   4   1      868.38      906.56     10.13 o 
  -4   4   1      124.63      126.18      2.64 o 
  -2   4   1    10039.95    10201.74    105.54 o 
   0   4   1       29.13       19.75      1.21 o 
   2   4   1        4.04       10.71      1.21 o 
   4   4   1     7213.36     7192.66     79.47 o 
   6   4   1      126.53       71.45      2.42 o 
   8   4   1      239.67      252.41      3.88 o 
  10   4   1      425.37      447.11      6.96 o 
  12   4   1      166.13      162.48      4.00 o 
 -13   5   1      906.31      874.70     13.35 o 
 -11   5   1      286.19      295.87      5.37 o 
  -9   5   1     1603.05     1570.89     18.42 o 
  -7   5   1     2956.11     3005.70     30.69 o 
  -5   5   1      825.13      812.88     10.38 o 
  -3   5   1       53.21       49.46      1.30 o 
  -1   5   1      978.18      748.59      8.59 o 
   1   5   1     1171.98     1154.91     11.88 o 
   3   5   1     1051.65     1274.94     13.01 o 
   5   5   1     8267.75     7872.72     89.35 o 
   7   5   1     2503.06     2578.14     30.94 o 
   9   5   1      846.13      814.41     13.10 o 
  11   5   1     1058.36     1043.21     16.68 o 
  13   5   1      159.79      182.66      6.67 o 
 -12   6   1      263.52      246.57      7.14 o 
 -10   6   1       82.17       76.43      2.50 o 
  -8   6   1      523.44      496.29      6.91 o 
  -6   6   1      416.31      414.89      5.37 o 
  -4   6   1     2590.44     2684.35     26.87 o 
  -2   6   1     3096.57     3188.44     33.66 o 
   0   6   1     1303.27     1342.69     18.30 o 
   2   6   1     1230.35     1348.77     20.02 o 
   4   6   1      309.90      292.46      4.63 o 
   6   6   1     3899.39     4041.67     51.69 o 
   8   6   1     1606.97     1462.21     20.88 o 
  10   6   1      101.23       77.52      3.67 o 
  12   6   1       35.92       35.53      3.21 o 
 -11   7   1      462.43      457.46      9.38 o 
  -9   7   1      490.65      475.29      8.97 o 
  -7   7   1      178.41      192.61      3.87 o 
  -5   7   1        5.54        9.77      1.18 o 
  -3   7   1      104.47      117.11      2.15 o 
  -1   7   1     5053.40     5332.18     61.33 o 
   1   7   1     1984.85     1864.90     21.89 o 
   3   7   1     1196.89     1288.79     15.78 o 
   5   7   1       89.32      122.42      3.60 o 
   7   7   1     1406.70     1395.25     19.90 o 
   9   7   1      732.62      686.79     11.80 o 
  11   7   1        0.33        2.43      2.71 o 
 -12   8   1      292.20      301.06      7.69 o 
 -10   8   1      317.66      286.25      6.87 o 
  -8   8   1      762.33      790.47     12.75 o 
  -6   8   1      486.23      499.02      8.44 o 
  -4   8   1      861.83      847.33      9.94 o 
  -2   8   1      426.51      345.50      4.84 o 
   0   8   1     1791.83     1761.81     21.35 o 
   2   8   1      624.84      633.47     17.16 o 
   4   8   1       85.38       83.52      3.40 o 
   6   8   1      482.43      442.28      7.90 o 
   8   8   1      935.99      893.62     14.18 o 
  10   8   1      125.94      124.53      6.73 o 
 -11   9   1        8.40        8.63      3.00 o 
  -9   9   1      376.87      381.52     12.57 o 
  -7   9   1      312.81      310.27      6.40 o 
  -5   9   1      309.00      313.07     15.89 o 
  -3   9   1      517.55      534.66      8.47 o 
  -1   9   1        3.34        1.60      1.15 o 
   1   9   1        5.54        7.69      1.16 o 
   3   9   1     2013.67     1998.74     43.61 o 
   5   9   1      257.97      240.44      7.56 o 
   7   9   1      133.31      131.85      5.13 o 
   9   9   1     1194.63     1225.00     21.65 o 
 -10  10   1       59.48       69.83     12.45 o 
  -8  10   1        6.50        9.39      4.24 o 
  -6  10   1      129.88      120.87      7.92 o 
  -4  10   1      195.05      184.87      6.30 o 
  -2  10   1      579.58      572.54     13.13 o 
   0  10   1       25.61       25.44      1.90 o 
   2  10   1      954.19      899.58     31.17 o 
   4  10   1       64.98       74.94      7.76 o 
   6  10   1      169.03      187.32     11.82 o 
   8  10   1        6.77        9.74      5.31 o 
  -7  11   1      265.40      313.61     16.75 o 
  -5  11   1        8.16       15.58      5.07 o 
  -3  11   1     1197.81     1165.53     27.65 o 
  -1  11   1     1366.87     1255.12     27.69 o 
   1  11   1      177.25      179.46     10.59 o 
   3  11   1     2139.78     2111.91     65.95 o 
   5  11   1      228.72      212.00     13.58 o 
   7  11   1        7.17        9.91     10.36 o 
  -6  12   1      133.32      126.34      8.37 o 
  -4  12   1       44.81       50.78      6.71 o 
  -2  12   1      112.86      108.57      5.15 o 
   0  12   1       96.74      120.67      4.04 o 
   2  12   1      438.55      453.84     19.40 o 
   4  12   1      406.80      406.70     19.33 o 
   6  12   1        7.92       10.68      4.42 o 
  -3  13   1       15.98       10.89      4.47 o 
  -1  13   1      247.84      240.43      7.65 o 
   1  13   1       15.18        6.26      4.03 o 
   3  13   1       68.98       67.86      7.68 o 
 -14   0   2      680.61      723.22     19.91 o 
 -12   0   2        6.12        3.39      2.69 o 
 -10   0   2      173.55      177.12      5.85 o 
  -8   0   2    10687.02    10644.90    161.76 o 
  -6   0   2     3071.03     2895.27     37.49 o 
  -4   0   2    55206.43    51858.64    636.58 o 
  -2   0   2      262.55      356.82      5.80 o 
   0   0   2     9038.16     9685.14    135.81 o 
   2   0   2    64091.65    64594.84   1202.83 o 
   4   0   2     2456.55     2594.82     47.03 o 
   6   0   2     7448.60     7054.11     99.92 o 
   8   0   2     1187.12     1321.34     18.53 o 
  10   0   2       19.67       20.56      3.07 o 
  12   0   2       66.11       82.70      5.62 o 
  14   0   2       78.59      104.26      9.21 o 
 -13   1   2       49.74       52.78      5.16 o 
 -11   1   2      675.77      709.97      9.86 o 
  -9   1   2     2397.86     2390.19     23.53 o 
  -7   1   2       61.67       58.23      1.70 o 
  -5   1   2     7230.65     7349.69     62.58 o 
  -3   1   2     1642.09     1684.59     15.59 o 
  -1   1   2       31.69       27.26      0.84 o 
   1   1   2        1.24        2.24      0.82 o 
   3   1   2     3589.48     3781.22     29.29 o 
   5   1   2      975.90      941.44      8.77 o 
   7   1   2     1470.04     1451.59     12.89 o 
   9   1   2      198.45      183.62      5.10 o 
  11   1   2        6.12        7.82      1.99 o 
  13   1   2      324.34      301.12      7.68 o 
 -14   2   2      722.64      743.42     14.34 o 
 -12   2   2      544.80      561.00     10.08 o 
 -10   2   2       30.87       32.13      1.98 o 
  -8   2   2      464.46      393.99      5.53 o 
  -6   2   2     1303.11     1322.34     14.21 o 
  -4   2   2      269.39      264.87      3.83 o 
  -2   2   2     2276.28     2199.51     22.47 o 
   0   2   2     3596.71     3617.62     33.87 o 
   2   2   2     1325.32     1421.10     16.19 o 
   4   2   2      356.29      388.09      6.73 o 
   6   2   2      128.06      103.87      1.96 o 
   8   2   2       70.89       79.50      2.06 o 
  10   2   2       41.63       42.83      2.16 o 
  12   2   2      400.33      401.36      8.82 o 
 -13   3   2       54.04       55.85      3.36 o 
 -11   3   2      466.07      491.20      8.39 o 
  -9   3   2     2837.10     2783.87     28.99 o 
  -7   3   2     2397.04     2487.72     27.05 o 
  -5   3   2     8218.26     8319.04     73.75 o 
  -3   3   2     2216.98     2083.74     21.09 o 
  -1   3   2      602.99      570.40      6.58 o 
   1   3   2     9943.85    10057.25    146.67 o 
   3   3   2      833.12      790.46      8.38 o 
   5   3   2     3681.72     3591.73     38.56 o 
   7   3   2     2381.32     2428.35     22.58 o 
   9   3   2       13.31       13.94      1.41 o 
  11   3   2      133.16      129.89      3.68 o 
  13   3   2      173.08      184.79      5.61 o 
 -14   4   2       19.03       12.76      2.63 o 
 -12   4   2     1102.82     1097.76     15.64 o 
 -10   4   2     1216.19     1226.18     15.14 o 
  -8   4   2      516.48      495.27      6.54 o 
  -6   4   2     2117.09     2236.42     23.07 o 
  -4   4   2    16448.88    16318.02    150.12 o 
  -2   4   2      571.46      626.93      8.65 o 
   0   4   2     4962.51     5288.03     56.19 o 
   2   4   2    15393.12    15877.66    174.46 o 
   4   4   2       41.17       73.96      2.74 o 
   6   4   2      896.85      898.79     11.87 o 
   8   4   2        0.36       -0.12      2.12 o 
  10   4   2      515.23      511.82      9.62 o 
  12   4   2       23.83       20.90      3.53 o 
 -13   5   2       97.78       99.49      5.38 o 
 -11   5   2        0.04       -1.58      1.58 o 
  -9   5   2     1126.83     1095.34     13.57 o 
  -7   5   2      196.88      227.80      3.83 o 
  -5   5   2        1.35        3.87      1.26 o 
  -3   5   2       37.99       38.97      1.28 o 
  -1   5   2      322.34      370.48      4.64 o 
   1   5   2      374.27      499.84      6.27 o 
   3   5   2        7.86        7.25      0.74 o 
   5   5   2     2368.69     2429.21     31.68 o 
   7   5   2       13.80       20.87      2.17 o 
   9   5   2      193.56      179.31      5.14 o 
  11   5   2      191.14      186.05      6.14 o 
 -12   6   2       78.51       78.98      3.33 o 
 -10   6   2     1842.42     1853.28     21.66 o 
  -8   6   2      194.12      191.03      5.15 o 
  -6   6   2      432.64      420.95      5.55 o 
  -4   6   2     2503.28     2302.83     22.23 o 
  -2   6   2      129.68      145.01      2.94 o 
   0   6   2      660.27      683.62     10.71 o 
   2   6   2     1314.43     1163.58     19.06 o 
   4   6   2     1120.22     1112.56     14.90 o 
   6   6   2      282.52      270.05      5.60 o 
   8   6   2     1861.42     1826.77     25.48 o 
  10   6   2      272.77      270.32      6.73 o 
  12   6   2        0.62       -0.27      3.69 o 
 -11   7   2      193.46      207.82      4.21 o 
  -9   7   2     1432.56     1450.23     17.27 o 
  -7   7   2      150.64      163.17      3.70 o 
  -5   7   2     3304.34     3420.15     32.64 o 
  -3   7   2     1779.38     1700.29     16.39 o 
  -1   7   2      441.28      441.01      7.09 o 
   1   7   2     2399.20     2323.86     27.09 o 
   3   7   2     3081.83     3265.56     37.36 o 
   5   7   2      181.20      180.11      5.21 o 
   7   7   2      437.60      461.69      8.47 o 
   9   7   2      246.28      253.71      6.31 o 
  11   7   2      100.90      110.74      4.74 o 
 -12   8   2        5.98        5.02      2.39 o 
 -10   8   2       61.72       68.53      3.57 o 
  -8   8   2     3024.26     3065.60     33.82 o 
  -6   8   2      226.96      227.00      3.90 o 
  -4   8   2     1227.98     1253.91     14.17 o 
  -2   8   2      758.19      693.59      8.58 o 
   0   8   2     1930.48     1854.78     24.43 o 
   2   8   2      336.52      359.34      5.95 o 
   4   8   2       75.17       67.33      3.27 o 
   6   8   2     3204.91     3101.33     46.46 o 
   8   8   2     1159.26     1098.76     16.82 o 
  10   8   2      283.26      242.75      6.44 o 
 -11   9   2        1.71        2.80      3.32 o 
  -9   9   2      130.89      132.23      5.48 o 
  -7   9   2      344.99      362.04      6.00 o 
  -5   9   2       39.45       47.84      3.52 o 
  -3   9   2     1413.35     1422.80     19.17 o 
  -1   9   2        0.48       -0.43      1.09 o 
   1   9   2     1051.17     1056.00     39.00 o 
   3   9   2       88.46       87.64      5.80 o 
   5   9   2      318.73      336.20      8.51 o 
   7   9   2      409.01      386.29      9.12 o 
   9   9   2        5.11        7.71      2.68 o 
 -10  10   2      114.18      118.70      9.12 o 
  -8  10   2      148.89      135.81     14.51 o 
  -6  10   2     1314.49     1376.13     34.59 o 
  -4  10   2      244.07      245.70      8.36 o 
  -2  10   2      487.46      518.12      9.33 o 
   0  10   2     1132.72     1198.13     27.25 o 
   2  10   2       90.30      104.93      8.87 o 
   4  10   2     2028.10     1974.44     63.02 o 
   6  10   2      752.99      731.39     17.34 o 
   8  10   2       27.94       40.22      4.75 o 
  -7  11   2      265.29      258.14     11.91 o 
  -5  11   2      455.62      440.77     10.29 o 
  -3  11   2      946.33      931.42     21.62 o 
  -1  11   2      182.93      198.64      6.22 o 
   1  11   2      523.14      498.61     20.46 o 
   3  11   2      318.56      288.91     15.52 o 
   5  11   2      739.79      711.88     28.83 o 
   7  11   2      192.16      207.68     15.70 o 
  -6  12   2        5.31        9.35      5.14 o 
  -4  12   2      277.89      300.82      6.80 o 
  -2  12   2      289.11      272.63      8.57 o 
   0  12   2      273.66      238.51     12.53 o 
   2  12   2      367.86      370.26     17.54 o 
   4  12   2      224.75      208.64     13.80 o 
   6  12   2      196.12      184.41     10.33 o 
  -3  13   2      495.85      494.01     12.67 o 
  -1  13   2       54.84       57.04      6.34 o 
   1  13   2       60.20       72.78      7.68 o 
   3  13   2      208.05      216.91     13.65 o 
 -15   1   3       26.26       24.80      3.13 o 
 -13   1   3       69.59       68.43      4.05 o 
 -11   1   3     1875.82     1887.70     22.05 o 
  -9   1   3     2325.72     2383.11     26.49 o 
  -7   1   3        3.82        2.55      0.83 o 
  -5   1   3     4095.69     3641.84     33.38 o 
  -3   1   3        3.71        1.34      0.47 o 
  -1   1   3      192.53      239.59      2.51 o 
   1   1   3     7359.74     7378.02     73.50 o 
   3   1   3        0.58        0.48      0.39 o 
   5   1   3     1558.26     1729.90     16.99 o 
   7   1   3     2741.47     2687.23     26.22 o 
   9   1   3       91.84       93.00      3.69 o 
  11   1   3      484.21      476.10      9.66 o 
  13   1   3        1.80       -0.69      2.01 o 
 -14   2   3       54.71       70.22      4.12 o 
 -12   2   3      302.43      297.07      6.67 o 
 -10   2   3      831.72      824.14     10.28 o 
  -8   2   3      126.65      134.99      3.14 o 
  -6   2   3      547.28      470.48      6.06 o 
  -4   2   3     4705.28     4872.78     49.49 o 
  -2   2   3       12.75       20.00      0.77 o 
   0   2   3    26855.56    28421.32    263.86 o 
   2   2   3      357.55      376.20      5.05 o 
   4   2   3     3490.18     3543.33     33.65 o 
   6   2   3     1464.15     1321.11     13.50 o 
   8   2   3       10.05        6.52      1.01 o 
  10   2   3     1343.12     1292.77     16.86 o 
  12   2   3      386.98      379.41      8.47 o 
 -13   3   3      633.47      659.82     11.65 o 
 -11   3   3      268.49      298.00      6.08 o 
  -9   3   3        0.37        2.88      1.15 o 
  -7   3   3     3624.53     3624.46     39.30 o 
  -5   3   3     4387.84     4534.05     43.00 o 
  -3   3   3     5226.25     4987.43     53.61 o 
  -1   3   3      907.62      875.47      9.19 o 
   1   3   3     2911.30     3040.66     37.98 o 
   3   3   3     1296.13     1273.88     15.21 o 
   5   3   3       59.08       27.44      1.30 o 
   7   3   3      808.53      874.82     10.36 o 
   9   3   3      186.83      163.38      3.36 o 
  11   3   3      729.56      760.20     11.19 o 
  13   3   3      111.49      118.99      4.24 o 
 -14   4   3        6.26        5.95      2.31 o 
 -12   4   3        5.07        5.22      1.97 o 
 -10   4   3      117.43      119.15      3.95 o 
  -8   4   3      839.86      952.74     11.08 o 
  -6   4   3      936.29      861.88     10.27 o 
  -4   4   3      655.33      687.16      7.84 o 
  -2   4   3     3034.61     3118.90     31.53 o 
   0   4   3     3476.74     3425.06     43.22 o 
   2   4   3      827.86      948.89     14.13 o 
   4   4   3      178.13      189.32      4.35 o 
   6   4   3      404.44      358.40      7.68 o 
   8   4   3      231.06      242.28      6.08 o 
  10   4   3       39.33       56.73      3.37 o 
  12   4   3       99.12      106.19      5.22 o 
 -13   5   3     1404.74     1405.55     19.57 o 
 -11   5   3      202.66      208.22      5.09 o 
  -9   5   3     1189.21     1238.69     15.12 o 
  -7   5   3     3885.67     3862.19     39.12 o 
  -5   5   3      461.74      568.44      6.49 o 
  -3   5   3     3586.62     3665.06     42.67 o 
  -1   5   3     2129.75     1827.92     19.99 o 
   1   5   3      231.25      265.82      3.83 o 
   3   5   3      490.53      507.95     21.84 o 
   5   5   3     5824.16     5713.85     78.69 o 
   7   5   3     1256.70     1212.78     17.57 o 
   9   5   3       86.68       87.95      3.80 o 
  11   5   3     1388.95     1348.97     22.91 o 
 -12   6   3       48.32       59.35      3.00 o 
 -10   6   3       56.43       49.05      3.95 o 
  -8   6   3       72.58       87.05      2.90 o 
  -6   6   3     1066.09     1088.97     11.49 o 
  -4   6   3      812.55      799.12      9.06 o 
  -2   6   3        6.34       12.14      0.74 o 
   0   6   3     9829.08    10404.97    137.79 o 
   2   6   3     2155.40     2240.99     28.41 o 
   4   6   3      393.43      358.47     10.93 o 
   6   6   3       83.41       65.52      2.75 o 
   8   6   3       33.93       33.00      2.63 o 
  10   6   3     1133.09     1088.02     17.55 o 
  12   6   3       38.03       40.59      3.72 o 
 -13   7   3        0.41       -2.50      2.50 o 
 -11   7   3      285.54      261.98      6.55 o 
  -9   7   3     1727.13     1743.53     21.02 o 
  -7   7   3     2016.00     2029.03     22.97 o 
  -5   7   3      209.52      217.40      3.37 o 
  -3   7   3      342.71      312.04      4.35 o 
  -1   7   3     5300.16     5505.55     53.68 o 
   1   7   3      429.87      413.81      6.05 o 
   3   7   3      111.57      139.08      3.79 o 
   5   7   3      346.36      344.18     11.28 o 
   7   7   3     2378.33     2277.39     30.97 o 
   9   7   3       12.73       13.67      2.26 o 
  11   7   3       12.02        8.63      2.49 o 
 -12   8   3      423.11      438.94      7.94 o 
 -10   8   3      153.58      145.70      3.54 o 
  -8   8   3       45.42       47.28      4.43 o 
  -6   8   3     1348.55     1331.86     15.63 o 
  -4   8   3       82.37       73.18      1.94 o 
  -2   8   3      544.60      489.70      5.93 o 
   0   8   3      897.48      853.14     12.14 o 
   2   8   3      486.69      467.42      7.66 o 
   4   8   3      989.77      973.43     18.62 o 
   6   8   3      516.04      541.46     14.88 o 
   8   8   3      219.65      207.66      6.71 o 
  10   8   3      325.15      338.93      7.90 o 
 -11   9   3      777.96      844.28     19.40 o 
  -9   9   3      301.06      305.47      5.94 o 
  -7   9   3        5.08        7.81      1.38 o 
  -5   9   3     2905.83     2939.95     34.55 o 
  -3   9   3       35.31       36.47      1.86 o 
  -1   9   3       97.12       91.37      2.73 o 
   1   9   3     2219.58     2235.58     48.17 o 
   3   9   3     1096.00     1034.95     25.26 o 
   5   9   3      123.48      117.00      4.89 o 
   7   9   3     1010.70     1000.54     22.04 o 
   9   9   3      381.39      381.13     12.02 o 
 -10  10   3       54.50       47.54      8.05 o 
  -8  10   3       49.24       65.02      5.84 o 
  -6  10   3      185.99      175.36      5.02 o 
  -4  10   3        0.08       -0.82      3.95 o 
  -2  10   3        3.26        3.19      1.77 o 
   0  10   3     1077.56     1083.20     36.56 o 
   2  10   3      386.54      397.19     18.14 o 
   4  10   3      100.36       92.96      6.43 o 
   6  10   3      144.06      163.14     16.22 o 
   8  10   3       35.08       39.55      7.16 o 
  -7  11   3        0.40        4.52      4.19 o 
  -5  11   3     1842.36     1837.10     40.17 o 
  -3  11   3     1562.15     1492.21     32.70 o 
  -1  11   3      492.82      463.30     12.95 o 
   1  11   3     1185.96     1171.02     39.93 o 
   3  11   3      430.33      425.71     19.93 o 
   5  11   3       24.98       38.92      7.16 o 
   7  11   3       44.08       66.02     14.39 o 
  -6  12   3      612.88      627.44     19.59 o 
  -4  12   3      161.78      196.20      6.56 o 
  -2  12   3       65.07       75.02      4.28 o 
   0  12   3      136.11      142.67     10.29 o 
   2  12   3       10.36        1.34      4.62 o 
   4  12   3      127.58      102.25      9.92 o 
  -3  13   3      123.11      124.43      5.66 o 
  -1  13   3      344.17      332.03     15.37 o 
   1  13   3       66.89       63.53      7.53 o 
 -14   0   4        2.22        2.18      3.11 o 
 -12   0   4     1009.47      958.61     19.41 o 
 -10   0   4       33.56       29.71      2.72 o 
  -8   0   4     4505.63     4328.63     70.40 o 
  -6   0   4      251.39      295.93      5.45 o 
  -4   0   4    29696.83    29105.29    461.65 o 
  -2   0   4   124535.02   116466.70   4676.68 o 
   0   0   4      228.60      172.07      3.57 o 
   2   0   4     1859.58     1853.92     24.00 o 
   4   0   4       36.18       16.71      1.19 o 
   6   0   4     1333.29     1348.49     26.72 o 
   8   0   4       12.74       22.13      2.06 o 
  10   0   4       22.72       20.94      3.36 o 
  12   0   4      158.82      154.34      7.43 o 
 -15   1   4      379.05      403.50     10.96 o 
 -13   1   4     1221.27     1201.71     16.82 o 
 -11   1   4        5.28        2.73      1.53 o 
  -9   1   4     3161.48     3187.84     34.79 o 
  -7   1   4     2094.42     2030.61     23.03 o 
  -5   1   4       86.88       86.73      2.02 o 
  -3   1   4     3111.79     3065.55     29.57 o 
  -1   1   4    10830.03    10853.93     87.68 o 
   1   1   4     4569.91     4434.97     47.01 o 
   3   1   4      549.53      537.99      7.00 o 
   5   1   4     1511.14     1701.33     16.77 o 
   7   1   4       35.99       32.04      2.53 o 
   9   1   4     1507.76     1473.28     20.18 o 
  11   1   4      111.40       91.91      3.92 o 
  13   1   4        4.66        0.89      2.03 o 
 -14   2   4      215.03      220.00      6.84 o 
 -12   2   4      151.45      158.45      4.47 o 
 -10   2   4      118.48      135.90      3.86 o 
  -8   2   4      779.57      749.50      9.19 o 
  -6   2   4      178.63      146.84      2.65 o 
  -4   2   4     4609.25     4640.73     47.23 o 
  -2   2   4      389.86      387.47      4.75 o 
   0   2   4     2240.63     2328.64     21.22 o 
   2   2   4      133.20      110.24      2.40 o 
   4   2   4     1529.40     1451.19     15.39 o 
   6   2   4      187.99      161.98      2.41 o 
   8   2   4      170.67      174.60      3.31 o 
  10   2   4      842.87      837.77     15.02 o 
  12   2   4       61.33       68.21      3.58 o 
 -13   3   4      491.22      456.86     10.03 o 
 -11   3   4       76.04       59.13      2.82 o 
  -9   3   4     1767.10     1716.34     20.30 o 
  -7   3   4     3490.06     3311.65     31.87 o 
  -5   3   4      372.79      410.78      5.60 o 
  -3   3   4    13664.91    13654.71    136.60 o 
  -1   3   4     3097.22     3265.78     30.96 o 
   1   3   4     6338.32     6456.91     72.61 o 
   3   3   4     1614.47     1549.34     36.13 o 
   5   3   4      290.12      297.11      6.64 o 
   7   3   4        4.10        2.13      1.08 o 
   9   3   4      185.99      202.81      5.36 o 
  11   3   4       73.23       70.79      4.05 o 
 -14   4   4      346.40      375.11      8.37 o 
 -12   4   4      853.67      871.90     13.16 o 
 -10   4   4      393.84      415.53      7.35 o 
  -8   4   4     1567.92     1470.16     17.34 o 
  -6   4   4     2885.81     2844.97     29.15 o 
  -4   4   4    10298.85     9976.54    106.32 o 
  -2   4   4     2209.25     2387.80     24.45 o 
   0   4   4      225.43      187.19      3.15 o 
   2   4   4     4515.72     4506.43     74.61 o 
   4   4   4       66.01       73.16      4.40 o 
   6   4   4       72.98       90.09      3.16 o 
   8   4   4     1950.94     1889.94     24.08 o 
  10   4   4        0.18       -0.50      3.26 o 
  12   4   4       95.51       88.47      5.21 o 
 -13   5   4       28.17       25.09      2.69 o 
 -11   5   4        3.39       -0.05      2.11 o 
  -9   5   4      101.59      104.15      3.13 o 
  -7   5   4      131.32      123.47      2.81 o 
  -5   5   4       36.52       33.13      1.39 o 
  -3   5   4      973.36     1001.53     11.93 o 
  -1   5   4     1201.04     1367.12     15.25 o 
   1   5   4      173.09      185.97      3.80 o 
   3   5   4      344.88      360.33     10.55 o 
   5   5   4       87.20       80.84      4.09 o 
   7   5   4       31.47       30.94      2.28 o 
   9   5   4       66.95       59.50      3.23 o 
  11   5   4       65.30       78.69      4.94 o 
 -12   6   4      638.48      630.17     10.46 o 
 -10   6   4      256.92      253.56      5.55 o 
  -8   6   4       78.03       65.17      3.01 o 
  -6   6   4     2386.50     2475.15     25.53 o 
  -4   6   4     3825.84     3777.61     41.00 o 
  -2   6   4      103.20       92.91      1.90 o 
   0   6   4     1678.33     1625.19     21.32 o 
   2   6   4     4689.67     4914.79     85.26 o 
   4   6   4       81.39       82.82      5.30 o 
   6   6   4        3.10        5.86      2.11 o 
   8   6   4      756.11      801.16     13.12 o 
  10   6   4        2.72        4.12      2.27 o 
 -13   7   4      502.13      543.71      9.70 o 
 -11   7   4        7.70       11.58      2.05 o 
  -9   7   4     1880.13     1881.67     23.86 o 
  -7   7   4      918.17      898.66     11.37 o 
  -5   7   4      127.20      107.40      2.50 o 
  -3   7   4     2853.54     2755.89     28.18 o 
  -1   7   4       99.77       98.00      2.36 o 
   1   7   4      288.59      276.07      4.41 o 
   3   7   4     1477.15     1447.53     21.82 o 
   5   7   4     1130.83     1079.39     38.30 o 
   7   7   4       12.84       10.38      3.17 o 
   9   7   4      206.54      206.76      5.77 o 
  11   7   4       31.58       22.37      4.00 o 
 -12   8   4       20.01       22.68      2.37 o 
 -10   8   4      553.96      547.26      9.12 o 
  -8   8   4     2289.29     2233.35     27.62 o 
  -6   8   4        3.22        4.70      1.70 o 
  -4   8   4        6.85        7.61      0.88 o 
  -2   8   4     6853.02     7135.19     74.71 o 
   0   8   4     2639.78     2662.29     33.73 o 
   2   8   4       18.34       23.68      1.63 o 
   4   8   4       40.59       41.96      3.00 o 
   6   8   4      696.31      702.90     51.20 o 
   8   8   4        0.17       -0.08      3.00 o 
  10   8   4       49.73       68.78      5.55 o 
 -11   9   4      135.67      140.82      5.13 o 
  -9   9   4        7.33        0.96      2.92 o 
  -7   9   4      413.76      441.23      7.82 o 
  -5   9   4      398.51      374.72      6.60 o 
  -3   9   4      587.37      629.77      8.19 o 
  -1   9   4      370.87      357.63     22.20 o 
   1   9   4      112.99       89.84      5.93 o 
   3   9   4     1477.83     1467.24     22.70 o 
   5   9   4      488.96      465.18     11.21 o 
   7   9   4      454.64      466.49     13.08 o 
   9   9   4        4.71        7.80      3.52 o 
 -10  10   4       19.03       19.44      2.68 o 
  -8  10   4     1720.78     1685.12     32.13 o 
  -6  10   4     1013.71      966.10     20.02 o 
  -4  10   4       26.45       27.89      3.11 o 
  -2  10   4     3079.15     3022.81     64.78 o 
   0  10   4       24.42       25.43      5.22 o 
   2  10   4       56.40       51.49      4.93 o 
   4  10   4     1445.94     1498.87     35.60 o 
   6  10   4        4.34        7.26      3.79 o 
   8  10   4       62.93       76.66      9.84 o 
  -7  11   4      774.34      777.99     16.97 o 
  -5  11   4        3.49        9.11      2.87 o 
  -3  11   4      276.21      283.34      8.89 o 
  -1  11   4      282.90      280.15     14.40 o 
   1  11   4     1351.62     1293.57     43.91 o 
   3  11   4      152.01      168.78     12.23 o 
   5  11   4       97.77       87.47      9.69 o 
  -6  12   4      126.07      139.37      9.21 o 
  -4  12   4      832.31      782.69     16.74 o 
  -2  12   4      158.79      152.67     10.14 o 
   0  12   4      242.55      245.20     13.88 o 
   2  12   4        1.11       11.56      5.52 o 
   4  12   4      338.86      330.01     18.43 o 
  -3  13   4       39.90       44.22      5.31 o 
  -1  13   4      778.40      738.22     28.01 o 
   1  13   4      118.73      105.38      9.84 o 
 -15   1   5       64.00       47.58      4.38 o 
 -13   1   5        1.19       -0.04      1.87 o 
 -11   1   5      671.11      662.58     10.17 o 
  -9   1   5      515.98      515.63      8.04 o 
  -7   1   5        5.36       12.94      1.18 o 
  -5   1   5      509.97      386.12      5.88 o 
  -3   1   5      753.23      808.58      9.27 o 
  -1   1   5      374.88      377.32      3.91 o 
   1   1   5    11785.68    11958.38    122.97 o 
   3   1   5     3160.50     3442.63     40.29 o 
   5   1   5       34.69       41.02      2.02 o 
   7   1   5     2276.86     2244.37     22.50 o 
   9   1   5       13.18       19.57      1.89 o 
  11   1   5        5.23        5.98      2.02 o 
 -14   2   5      155.16      159.15      4.97 o 
 -12   2   5       29.47       30.47      2.33 o 
 -10   2   5      288.54      297.87      5.74 o 
  -8   2   5     2510.12     2513.41     26.28 o 
  -6   2   5      472.33      481.60      6.81 o 
  -4   2   5     6727.99     6573.91     68.07 o 
  -2   2   5    14152.19    14888.98    128.04 o 
   0   2   5     4182.10     4318.46     38.62 o 
   2   2   5     5136.15     5014.09     71.78 o 
   4   2   5      486.30      592.00     11.64 o 
   6   2   5     5498.48     5589.20     50.26 o 
   8   2   5       82.65       80.72      2.61 o 
  10   2   5       91.65       91.60      2.91 o 
  12   2   5      190.83      193.78      5.46 o 
 -13   3   5       48.94       55.36      4.61 o 
 -11   3   5       45.38       39.51      2.38 o 
  -9   3   5       53.97       56.26      2.54 o 
  -7   3   5      276.46      247.89      3.86 o 
  -5   3   5       65.82       54.38      1.79 o 
  -3   3   5     1590.15     1428.43     15.40 o 
  -1   3   5      115.30       85.47      1.55 o 
   1   3   5      187.57      237.36      4.01 o 
   3   3   5     8483.94     8937.64    236.24 o 
   5   3   5       77.90       61.23      2.50 o 
   7   3   5        7.00       11.27      1.59 o 
   9   3   5      186.68      189.29      5.84 o 
  11   3   5       57.91       67.53      4.90 o 
 -14   4   5      317.71      340.44      7.97 o 
 -12   4   5      100.34       98.93      6.18 o 
 -10   4   5       15.78       16.05      1.73 o 
  -8   4   5      157.12      150.65      3.23 o 
  -6   4   5     4565.49     4564.89     46.22 o 
  -4   4   5      315.92      252.01      4.44 o 
  -2   4   5      944.44     1042.71     10.67 o 
   0   4   5     3268.50     3313.62     38.85 o 
   2   4   5      364.22      352.05      8.00 o 
   4   4   5      809.22      942.06     22.17 o 
   6   4   5      137.13      134.22      3.85 o 
   8   4   5       13.28       20.91      2.46 o 
  10   4   5       14.94       16.28      2.79 o 
  12   4   5       56.22       64.96      4.82 o 
 -13   5   5      105.10      117.89      5.38 o 
 -11   5   5     1009.25     1029.86     14.74 o 
  -9   5   5     2408.60     2410.35     27.49 o 
  -7   5   5       71.84       80.04      2.42 o 
  -5   5   5        0.57       -0.27      0.91 o 
  -3   5   5     3130.82     2897.15     29.71 o 
  -1   5   5      814.65      702.12      9.50 o 
   1   5   5      264.83      205.15      4.05 o 
   3   5   5     3473.71     3280.67     54.83 o 
   5   5   5     2449.11     2570.70     54.87 o 
   7   5   5     1224.37     1152.32     19.51 o 
   9   5   5      250.80      230.84      6.11 o 
  11   5   5      230.98      254.18      8.57 o 
 -12   6   5      376.51      371.17      7.50 o 
 -10   6   5      162.81      156.88      4.34 o 
  -8   6   5      183.36      157.67      3.68 o 
  -6   6   5       73.04       61.90      2.54 o 
  -4   6   5     8967.25     9327.28     95.62 o 
  -2   6   5      220.83      224.78      3.18 o 
   0   6   5      448.90      407.69      8.89 o 
   2   6   5     5308.68     5487.31     77.20 o 
   4   6   5        8.19       11.19      2.07 o 
   6   6   5      589.55      566.91     13.51 o 
   8   6   5        0.08        1.07      2.78 o 
  10   6   5       48.41       50.04      4.49 o 
 -13   7   5       35.58       38.44      2.91 o 
 -11   7   5      241.06      238.10      5.62 o 
  -9   7   5      256.88      261.31      5.58 o 
  -7   7   5      239.07      249.98      5.04 o 
  -5   7   5      188.90      187.70      3.43 o 
  -3   7   5     1644.38     1717.42     17.24 o 
  -1   7   5     3785.54     3917.40     71.48 o 
   1   7   5       20.36       23.02      1.68 o 
   3   7   5       40.94       51.51      3.16 o 
   5   7   5      376.36      368.64      9.51 o 
   7   7   5      278.80      252.38      8.75 o 
   9   7   5        9.84        9.55      3.43 o 
 -12   8   5       82.26       80.89      3.84 o 
 -10   8   5     1385.40     1417.99     20.82 o 
  -8   8   5       42.62       42.43      3.16 o 
  -6   8   5       29.92       31.87      2.08 o 
  -4   8   5     2694.81     2663.20     27.45 o 
  -2   8   5        4.98        7.44      0.99 o 
   0   8   5        5.45        7.20      1.75 o 
   2   8   5      513.62      483.92      9.05 o 
   4   8   5       40.30       37.29      5.50 o 
   6   8   5      586.26      535.58     12.86 o 
   8   8   5      295.54      281.96      9.93 o 
 -11   9   5      456.56      453.69     10.28 o 
  -9   9   5       70.40       77.05      3.40 o 
  -7   9   5      748.31      774.09     12.15 o 
  -5   9   5      949.78      977.10     14.16 o 
  -3   9   5        0.17       -0.62      1.35 o 
  -1   9   5       52.97       55.46      4.59 o 
   1   9   5     3805.48     3705.36     77.63 o 
   3   9   5      132.08      131.04      4.26 o 
   5   9   5        0.42       -1.08      2.49 o 
   7   9   5     1019.00     1089.78     23.83 o 
 -10  10   5       96.84       84.11     11.02 o 
  -8  10   5        7.24        6.53      2.91 o 
  -6  10   5      173.78      174.05      8.96 o 
  -4  10   5      189.54      195.41      6.59 o 
  -2  10   5     1263.10     1215.17     40.47 o 
   0  10   5       45.31       36.46      6.41 o 
   2  10   5      318.64      323.47     11.82 o 
   4  10   5        7.25       10.53      3.86 o 
   6  10   5       21.14       20.14      4.58 o 
  -7  11   5       28.87       30.48      3.67 o 
  -5  11   5     2457.32     2366.25     43.12 o 
  -3  11   5       71.05       65.92      3.98 o 
  -1  11   5       41.19       45.41      6.86 o 
   1  11   5     1036.00     1010.77     36.62 o 
   3  11   5      307.72      296.95     16.86 o 
   5  11   5        7.98       12.38      6.26 o 
  -6  12   5       87.01      109.79      5.62 o 
  -4  12   5      216.36      230.61      7.30 o 
  -2  12   5        0.02       -0.82      4.10 o 
   0  12   5      208.79      211.77     13.35 o 
   2  12   5      366.70      361.52     18.80 o 
   4  12   5        2.61        7.98      5.67 o 
  -1  13   5       89.46       78.08      8.50 o 
 -14   0   6      266.72      290.70     11.37 o 
 -12   0   6       51.20       53.44      3.96 o 
 -10   0   6     2571.12     2456.99     42.25 o 
  -8   0   6     5862.31     5734.50     92.47 o 
  -6   0   6     7006.29     6844.74    153.63 o 
  -4   0   6     3343.58     3297.30     48.46 o 
  -2   0   6    38394.91    39642.47    662.41 o 
   0   0   6      720.95      685.20     13.84 o 
   2   0   6      752.42      704.95     12.02 o 
   4   0   6     5191.78     5242.72     73.83 o 
   6   0   6     1925.67     1986.18     35.18 o 
   8   0   6      489.01      476.06     13.19 o 
  10   0   6      501.71      531.18     26.61 o 
  12   0   6        9.30        5.39      3.07 o 
 -15   1   6        2.48       -1.86      2.59 o 
 -13   1   6     1398.49     1457.51     21.57 o 
 -11   1   6      831.60      791.67     11.70 o 
  -9   1   6      699.42      734.00     10.53 o 
  -7   1   6      531.96      449.99      8.56 o 
  -5   1   6        8.35       18.95      1.52 o 
  -3   1   6     1728.67     1756.66     20.55 o 
  -1   1   6      684.76      788.34      7.84 o 
   1   1   6      178.25      210.02      3.83 o 
   3   1   6        4.72        8.98      0.87 o 
   5   1   6      308.41      317.59      4.65 o 
   7   1   6      725.33      710.56      9.58 o 
   9   1   6       55.87       54.03      2.51 o 
  11   1   6      228.70      201.21      5.70 o 
 -14   2   6      581.33      622.07     10.68 o 
 -12   2   6      101.40      110.62      3.64 o 
 -10   2   6      537.24      476.28      7.85 o 
  -8   2   6     2234.09     2120.59     24.31 o 
  -6   2   6     1104.37     1124.44     15.12 o 
  -4   2   6     1746.55     1709.82     19.69 o 
  -2   2   6     1112.19     1171.42     11.36 o 
   0   2   6     1858.85     1961.18     21.70 o 
   2   2   6     5730.87     5961.99    103.24 o 
   4   2   6     3470.75     3541.88     62.42 o 
   6   2   6      443.60      449.19      8.70 o 
   8   2   6      185.74      179.66      4.64 o 
  10   2   6      648.75      609.82     11.12 o 
  12   2   6       48.25       53.72      4.39 o 
 -13   3   6      785.25      831.53     13.98 o 
 -11   3   6     2079.14     2041.30     22.64 o 
  -9   3   6       67.36       55.58      2.22 o 
  -7   3   6     1012.28      989.09     13.93 o 
  -5   3   6     2775.78     2749.24     37.82 o 
  -3   3   6     7204.15     7386.79     74.40 o 
  -1   3   6       89.82       54.02      1.33 o 
   1   3   6      434.56      485.52      6.38 o 
   3   3   6     1970.70     2131.94     50.07 o 
   5   3   6      367.23      352.19      7.52 o 
   7   3   6      548.18      510.48      9.77 o 
   9   3   6        2.31       -0.61      2.08 o 
  11   3   6       90.53       85.85      5.15 o 
 -14   4   6      116.15      106.34      6.51 o 
 -12   4   6     2047.45     2099.22     27.14 o 
 -10   4   6      458.09      490.21      7.71 o 
  -8   4   6      538.39      548.18      6.95 o 
  -6   4   6     8296.09     7930.53    104.61 o 
  -4   4   6      579.02      532.91      8.63 o 
  -2   4   6      527.99      552.77      6.57 o 
   0   4   6     6384.07     6556.09     83.11 o 
   2   4   6      728.02      731.45     12.37 o 
   4   4   6      642.86      636.92     16.39 o 
   6   4   6      669.41      639.99     11.73 o 
   8   4   6      627.37      619.35     14.37 o 
  10   4   6       49.97       38.06      4.92 o 
 -13   5   6      530.08      505.85      9.35 o 
 -11   5   6       50.35       56.55      2.98 o 
  -9   5   6      137.89      132.15      3.64 o 
  -7   5   6      218.75      231.56      3.86 o 
  -5   5   6     1198.98     1252.18     16.35 o 
  -3   5   6      244.63      260.49      3.66 o 
  -1   5   6       91.53      111.57      2.97 o 
   1   5   6     3715.65     3805.50     70.54 o 
   3   5   6      408.25      357.86      8.82 o 
   5   5   6      136.41      133.86      6.75 o 
   7   5   6      279.61      270.75      8.45 o 
   9   5   6      273.33      280.30     11.18 o 
  11   5   6       41.82       51.37      7.98 o 
 -12   6   6     1203.11     1213.42     17.29 o 
 -10   6   6      126.63      121.72      5.25 o 
  -8   6   6        4.95        6.19      1.51 o 
  -6   6   6     2164.21     2103.90     24.07 o 
  -4   6   6      131.31      123.68      2.72 o 
  -2   6   6       25.23       26.67      1.22 o 
   0   6   6     1104.69     1052.79     19.54 o 
   2   6   6     1662.91     1633.86     24.99 o 
   4   6   6      202.20      207.98      6.56 o 
   6   6   6      822.99      813.07     17.79 o 
   8   6   6      204.18      205.70      7.85 o 
  10   6   6        1.31        5.74      5.14 o 
 -13   7   6      847.78      860.52     13.59 o 
 -11   7   6      185.29      197.94      5.19 o 
  -9   7   6      147.77      154.76      4.28 o 
  -7   7   6     2786.59     2655.44     29.84 o 
  -5   7   6       17.86       16.56      1.25 o 
  -3   7   6        7.04        3.38      0.90 o 
  -1   7   6     3379.52     3381.49     58.90 o 
   1   7   6      132.99      147.96      5.02 o 
   3   7   6      350.23      329.59      7.26 o 
   5   7   6     1118.24     1083.14     21.43 o 
   7   7   6       46.55       49.61      4.41 o 
   9   7   6       14.53       20.63      3.85 o 
 -12   8   6       71.89       65.08      3.63 o 
 -10   8   6      408.00      449.83      8.84 o 
  -8   8   6      155.95      147.23      4.47 o 
  -6   8   6      816.61      825.98     11.36 o 
  -4   8   6      150.19      152.68      3.00 o 
  -2   8   6      878.49      871.27     15.14 o 
   0   8   6      129.55      118.58      6.33 o 
   2   8   6       85.92       87.56      3.45 o 
   4   8   6      414.93      398.39      9.29 o 
   6   8   6      139.46      144.33      6.22 o 
   8   8   6      147.19      153.44      9.87 o 
 -11   9   6      168.98      195.62      6.57 o 
  -9   9   6      579.42      584.11     10.32 o 
  -7   9   6      478.79      445.02      8.16 o 
  -5   9   6      352.10      365.56      6.72 o 
  -3   9   6      140.51      146.67      3.04 o 
  -1   9   6     1850.93     1810.50     40.64 o 
   1   9   6      376.13      349.77     19.03 o 
   3   9   6      640.68      643.95     11.98 o 
   5   9   6      449.21      451.15     11.64 o 
   7   9   6      260.34      287.38     12.37 o 
 -10  10   6        8.77        6.67      3.18 o 
  -8  10   6      653.73      684.07     15.99 o 
  -6  10   6      394.77      380.68     10.41 o 
  -4  10   6        2.51        0.08      2.23 o 
  -2  10   6      345.61      344.51     12.44 o 
   0  10   6      432.51      474.17     21.27 o 
   2  10   6      602.85      616.09     18.16 o 
   4  10   6      439.64      472.06     15.72 o 
   6  10   6       58.27       73.84      6.69 o 
  -7  11   6      345.38      363.62     10.49 o 
  -5  11   6      419.73      409.48     10.73 o 
  -3  11   6      469.15      435.03     14.85 o 
  -1  11   6       69.63       65.70      8.13 o 
   1  11   6      101.74       92.77      9.47 o 
   3  11   6      327.97      313.29     17.68 o 
   5  11   6       55.84       48.54      8.50 o 
  -6  12   6        0.31        1.25      4.91 o 
  -4  12   6       14.75       19.91      2.49 o 
  -2  12   6       48.73       48.16     11.26 o 
   0  12   6        7.57        4.85      5.00 o 
   2  12   6        0.84        5.37      5.22 o 
 -15   1   7        0.19       -1.24      2.34 o 
 -13   1   7     1135.47     1102.25     15.84 o 
 -11   1   7      792.39      818.89     12.20 o 
  -9   1   7      179.27      186.44      4.30 o 
  -7   1   7     7646.72     7347.48    103.87 o 
  -5   1   7     4993.90     5012.50     82.39 o 
  -3   1   7       47.41       75.98      1.85 o 
  -1   1   7     9618.48     9882.02     83.04 o 
   1   1   7     4629.07     4733.77     65.56 o 
   3   1   7       63.50       62.06      1.73 o 
   5   1   7     3764.17     3860.45     42.86 o 
   7   1   7     2158.06     2186.41     65.32 o 
   9   1   7      155.14      165.51      4.88 o 
  11   1   7      108.16       86.57      5.37 o 
 -14   2   7       53.45       64.61      3.44 o 
 -12   2   7      453.86      434.11      7.95 o 
 -10   2   7       67.08       60.56      2.64 o 
  -8   2   7     3783.99     3657.56     47.16 o 
  -6   2   7     3320.34     3474.36     42.49 o 
  -4   2   7     4556.92     4541.11     49.94 o 
  -2   2   7     5445.74     5565.95     50.19 o 
   0   2   7      244.65      257.31      3.61 o 
   2   2   7     7545.95     7466.72    112.33 o 
   4   2   7      426.23      402.43      6.95 o 
   6   2   7     1012.60     1024.53     19.76 o 
   8   2   7      875.15      887.29     21.89 o 
  10   2   7       10.09        4.10      4.40 o 
 -13   3   7      535.64      567.17      9.87 o 
 -11   3   7      644.17      619.04      9.19 o 
  -9   3   7     1850.79     1767.71     20.88 o 
  -7   3   7      382.01      399.74      6.85 o 
  -5   3   7      634.89      643.83      9.25 o 
  -3   3   7     3156.11     3174.14     30.82 o 
  -1   3   7        2.36        4.65      1.12 o 
   1   3   7     3359.09     3455.89     54.97 o 
   3   3   7     4628.66     4657.06     89.31 o 
   5   3   7      268.71      276.66      6.57 o 
   7   3   7      537.33      493.12     11.68 o 
   9   3   7      609.18      562.38     22.40 o 
  11   3   7      316.45      337.75     16.71 o 
 -14   4   7       51.92       59.41      3.67 o 
 -12   4   7       32.85       38.56      2.88 o 
 -10   4   7      692.74      716.83      9.56 o 
  -8   4   7      173.28      178.52      3.69 o 
  -6   4   7      226.20      220.43      3.93 o 
  -4   4   7     2687.12     2734.33     28.35 o 
  -2   4   7      767.47      755.08      8.67 o 
   0   4   7      562.47      591.76      9.33 o 
   2   4   7      251.48      233.34      4.79 o 
   4   4   7        3.36        8.87      1.87 o 
   6   4   7        4.41        9.44      2.74 o 
   8   4   7      189.58      212.40      8.95 o 
  10   4   7        0.60        2.83      4.55 o 
 -13   5   7       45.29       52.82      3.27 o 
 -11   5   7      911.96      901.10     13.50 o 
  -9   5   7     2203.98     2133.94     24.88 o 
  -7   5   7      177.83      184.64      3.72 o 
  -5   5   7      234.14      222.15      4.18 o 
  -3   5   7     2700.95     2537.13     26.33 o 
  -1   5   7        3.11        3.82      1.27 o 
   1   5   7      522.60      533.36      8.79 o 
   3   5   7     7590.87     7625.39     97.16 o 
   5   5   7        2.42        3.92      2.00 o 
   7   5   7       60.65       70.18      7.77 o 
   9   5   7      797.24      761.48     29.50 o 
 -12   6   7        0.04       -1.68      2.67 o 
 -10   6   7      186.29      174.66      4.76 o 
  -8   6   7     3357.01     3355.49     37.31 o 
  -6   6   7      294.63      284.36      5.49 o 
  -4   6   7      635.66      654.65      7.65 o 
  -2   6   7     6374.89     6500.10     83.15 o 
   0   6   7      225.79      228.85      5.64 o 
   2   6   7      591.28      540.64     10.24 o 
   4   6   7       26.89       28.78      2.99 o 
   6   6   7      854.39      835.48     15.55 o 
   8   6   7      184.07      196.81     11.80 o 
  10   6   7       23.10       26.25      6.49 o 
 -11   7   7       60.46       66.59      4.30 o 
  -9   7   7      730.10      731.59     12.20 o 
  -7   7   7        4.29        2.53      1.57 o 
  -5   7   7       54.79       49.44      2.27 o 
  -3   7   7     1035.92     1008.99     12.27 o 
  -1   7   7       32.23       26.76      3.46 o 
   1   7   7        8.61        7.78      2.11 o 
   3   7   7       16.82       12.99      2.08 o 
   5   7   7     1024.13     1039.18     21.02 o 
   7   7   7        4.72        8.92      2.59 o 
   9   7   7      113.96      111.44      7.84 o 
 -12   8   7       29.95       30.89      3.00 o 
 -10   8   7      115.62      132.95      4.78 o 
  -8   8   7      870.48      866.83     13.71 o 
  -6   8   7      350.95      330.48      7.55 o 
  -4   8   7      109.49      110.27      2.87 o 
  -2   8   7     1374.57     1410.32     22.95 o 
   0   8   7        0.32        1.84      2.62 o 
   2   8   7      552.63      567.72     13.40 o 
   4   8   7      498.05      514.47     10.58 o 
   6   8   7       18.40       12.77      2.91 o 
   8   8   7      180.55      203.95      7.10 o 
 -11   9   7        0.66        0.74      2.49 o 
  -9   9   7      170.80      167.31      5.04 o 
  -7   9   7     1398.37     1445.12     20.65 o 
  -5   9   7        1.68        2.56      1.81 o 
  -3   9   7      471.77      473.93     12.15 o 
  -1   9   7      418.53      411.31     11.09 o 
   1   9   7      465.16      454.99     14.57 o 
   3   9   7      732.71      729.77     13.47 o 
   5   9   7       80.62       80.92      8.61 o 
   7   9   7      268.09      292.40     10.31 o 
  -8  10   7        0.07        2.13      3.33 o 
  -6  10   7      209.53      216.93      7.60 o 
  -4  10   7      408.80      415.89     11.75 o 
  -2  10   7      447.48      488.10     15.78 o 
   0  10   7      389.53      409.74     11.38 o 
   2  10   7       54.65       65.78      5.93 o 
   4  10   7      128.15      142.71      8.83 o 
   6  10   7       24.12       26.67      5.27 o 
  -7  11   7       37.98       42.54      4.15 o 
  -5  11   7      206.50      198.39      7.92 o 
  -3  11   7      863.56      866.60     24.22 o 
  -1  11   7      109.36      131.69      8.19 o 
   1  11   7      140.83      140.73     11.93 o 
   3  11   7       55.19       72.93      9.25 o 
  -4  12   7       94.40      112.00     11.93 o 
  -2  12   7      131.42      158.52      9.25 o 
   0  12   7        1.45        6.82      3.95 o 
 -14   0   8       38.99       28.68      5.32 o 
 -12   0   8       22.91       16.31      2.94 o 
 -10   0   8     4829.00     4905.21     80.64 o 
  -8   0   8     2740.06     2657.13     56.14 o 
  -6   0   8     4000.25     3780.15     77.28 o 
  -4   0   8    16774.86    16909.91    271.53 o 
  -2   0   8      779.72      827.83     15.92 o 
   0   0   8     1848.54     2034.60     29.59 o 
   2   0   8        3.59        1.00      1.12 o 
   4   0   8      430.66      443.65      9.38 o 
   6   0   8       80.42       60.52      7.53 o 
   8   0   8       94.63      100.90      6.79 o 
  10   0   8      141.72      154.90      8.65 o 
 -15   1   8      363.55      382.51      9.81 o 
 -13   1   8      104.47      106.19      4.22 o 
 -11   1   8     1948.81     1884.71     24.05 o 
  -9   1   8      157.33      163.94      4.09 o 
  -7   1   8      205.59      194.90      5.22 o 
  -5   1   8     4759.36     4753.70     61.59 o 
  -3   1   8      298.30      304.24      4.48 o 
  -1   1   8      238.74      238.95      3.14 o 
   1   1   8      500.94      473.99      6.34 o 
   3   1   8      835.53      864.66      9.88 o 
   5   1   8       64.05       62.28      2.16 o 
   7   1   8      829.63      769.01     14.20 o 
   9   1   8      275.90      271.26      8.39 o 
 -14   2   8       36.05       30.93      3.24 o 
 -12   2   8        1.68       -0.74      1.69 o 
 -10   2   8     1036.39     1014.70     14.12 o 
  -8   2   8      398.85      375.57      8.04 o 
  -6   2   8     2091.15     2144.48     30.78 o 
  -4   2   8        3.57        3.60      1.47 o 
  -2   2   8      424.62      413.32      5.14 o 
   0   2   8        3.14        4.28      0.93 o 
   2   2   8      264.00      225.47      4.58 o 
   4   2   8       91.34       72.48      2.76 o 
   6   2   8      256.91      263.98      8.65 o 
   8   2   8      470.09      431.29     17.84 o 
  10   2   8       72.73       74.57      7.23 o 
 -13   3   8        0.82        0.51      1.88 o 
 -11   3   8     1389.76     1390.06     17.30 o 
  -9   3   8      726.29      734.94     10.19 o 
  -7   3   8     2510.11     2616.73     32.30 o 
  -5   3   8      484.33      419.44      6.77 o 
  -3   3   8     2354.46     2479.40     24.51 o 
  -1   3   8     2699.79     2736.85     28.12 o 
   1   3   8      201.60      179.87      4.62 o 
   3   3   8      880.39      847.93     18.18 o 
   5   3   8       11.02       14.13      2.48 o 
   7   3   8        2.04       -2.95      2.95 o 
   9   3   8       50.19       34.30      5.97 o 
 -14   4   8      343.21      356.74      8.33 o 
 -12   4   8     1073.68     1041.03     15.11 o 
 -10   4   8      542.04      532.89      7.78 o 
  -8   4   8       45.22       56.05      2.38 o 
  -6   4   8     2080.58     2032.03     23.56 o 
  -4   4   8        5.67        2.95      0.92 o 
  -2   4   8     1737.54     1699.37     18.08 o 
   0   4   8     1614.23     1485.58     20.72 o 
   2   4   8       37.79       44.96      2.19 o 
   4   4   8       18.41       16.40      2.49 o 
   6   4   8      803.19      788.15     16.86 o 
   8   4   8      129.00      105.60      9.25 o 
  10   4   8       75.36       70.39      8.05 o 
 -13   5   8        4.74       -1.84      1.95 o 
 -11   5   8      319.31      326.31      6.89 o 
  -9   5   8      116.68      101.84      3.38 o 
  -7   5   8       37.53       40.00      2.53 o 
  -5   5   8        0.66        2.45      1.18 o 
  -3   5   8     1074.47     1180.34     13.15 o 
  -1   5   8     1373.74     1395.01     25.84 o 
   1   5   8      410.89      404.59      7.33 o 
   3   5   8      144.38      148.87      4.01 o 
   5   5   8     1120.88     1050.31     21.03 o 
   7   5   8      106.76      116.32      6.91 o 
   9   5   8        7.95       14.61      5.59 o 
 -12   6   8      312.61      308.85      6.95 o 
 -10   6   8       93.27       95.99      3.69 o 
  -8   6   8      739.56      733.54     10.23 o 
  -6   6   8     2206.46     2228.67     34.12 o 
  -4   6   8      194.29      178.24      4.72 o 
  -2   6   8       20.47       25.69      2.03 o 
   0   6   8     1134.67     1112.61     18.49 o 
   2   6   8       36.56       45.34      2.47 o 
   4   6   8        4.42        4.56      1.62 o 
   6   6   8      452.79      500.98     10.96 o 
   8   6   8        6.65       -1.04      4.77 o 
 -11   7   8     1280.50     1260.46     19.45 o 
  -9   7   8       12.20       19.32      2.39 o 
  -7   7   8      135.16      116.95      4.13 o 
  -5   7   8      890.77      844.59     11.05 o 
  -3   7   8       23.01       20.81      1.85 o 
  -1   7   8      104.47      114.80      5.39 o 
   1   7   8     2890.28     2821.06     42.76 o 
   3   7   8      117.40      123.61      4.00 o 
   5   7   8      157.89      145.90      5.40 o 
   7   7   8      559.42      544.73     12.04 o 
 -10   8   8     1140.92     1120.94     17.50 o 
  -8   8   8      215.38      217.26      5.61 o 
  -6   8   8       11.99       12.33      2.30 o 
  -4   8   8      887.33      951.14     16.75 o 
  -2   8   8       31.53       23.28      2.60 o 
   0   8   8        1.44        3.54      2.66 o 
   2   8   8        2.63        2.55      2.66 o 
   4   8   8      279.69      283.00      7.42 o 
   6   8   8       26.31       26.97      2.97 o 
  -9   9   8      540.65      590.54     10.69 o 
  -7   9   8      329.73      315.58      6.77 o 
  -5   9   8     2090.27     2065.65     31.81 o 
  -3   9   8       15.51       14.19      3.08 o 
  -1   9   8      297.58      298.44      9.33 o 
   1   9   8      497.87      465.52     12.27 o 
   3   9   8      734.72      751.38     14.00 o 
   5   9   8      273.97      297.96     20.78 o 
  -8  10   8      284.30      266.34      9.01 o 
  -6  10   8       64.67       64.00      4.45 o 
  -4  10   8     1226.39     1241.03     32.75 o 
  -2  10   8       23.99       42.14      5.38 o 
   0  10   8        0.62        1.79      3.05 o 
   2  10   8      670.30      694.42     20.18 o 
   4  10   8        4.69        3.87      3.74 o 
  -7  11   8       16.09       13.33      3.28 o 
  -5  11   8       33.65       44.71      3.33 o 
  -3  11   8       97.91      106.08      7.68 o 
  -1  11   8      481.53      470.11     21.57 o 
   1  11   8      103.19      103.83      9.47 o 
   3  11   8       64.12       71.06      9.69 o 
  -2  12   8      559.65      570.25     18.83 o 
 -13   1   9     1161.72     1157.20     16.63 o 
 -11   1   9       26.04       23.07      2.21 o 
  -9   1   9      164.38      134.59      4.64 o 
  -7   1   9     2334.88     2167.22     32.88 o 
  -5   1   9       61.10       69.24      2.74 o 
  -3   1   9      555.60      532.15      8.28 o 
  -1   1   9     5182.00     5191.81     49.35 o 
   1   1   9       73.07       88.14      2.48 o 
   3   1   9       23.46       24.26      1.88 o 
   5   1   9      320.93      298.26      8.79 o 
   7   1   9       30.78       22.27      3.42 o 
   9   1   9      203.58      228.17      6.74 o 
 -14   2   9        1.45       -1.89      1.89 o 
 -12   2   9     1178.28     1202.37     16.88 o 
 -10   2   9      419.46      400.32      7.28 o 
  -8   2   9      169.63      161.45      4.97 o 
  -6   2   9     8505.27     8346.61    106.92 o 
  -4   2   9      939.35      989.14     14.00 o 
  -2   2   9     6289.16     6349.54     60.00 o 
   0   2   9       55.53       45.96      2.28 o 
   2   2   9     2122.60     2132.76     28.03 o 
   4   2   9     1204.19     1171.63     17.18 o 
   6   2   9      103.41       91.36      7.68 o 
   8   2   9      332.73      306.15     14.25 o 
  10   2   9       16.20       25.20      5.29 o 
 -13   3   9       12.38        6.18      2.08 o 
 -11   3   9      101.30      105.80      3.87 o 
  -9   3   9      525.02      501.37      9.12 o 
  -7   3   9      178.32      180.94      4.40 o 
  -5   3   9     2537.43     2468.85     31.91 o 
  -3   3   9     3144.95     3208.83     32.20 o 
  -1   3   9      212.78      223.89      3.78 o 
   1   3   9      755.78      784.96     15.00 o 
   3   3   9      168.19      170.03      5.10 o 
   5   3   9      132.17      131.00      4.58 o 
   7   3   9        2.79       -0.67      3.95 o 
   9   3   9        6.59        5.37      4.70 o 
 -14   4   9        0.05       -2.14      2.14 o 
 -12   4   9       83.10       87.61      6.54 o 
 -10   4   9       50.10       59.69      2.57 o 
  -8   4   9      788.56      779.16     12.17 o 
  -6   4   9      525.65      474.31      8.63 o 
  -4   4   9       75.26       64.55      2.85 o 
  -2   4   9      426.23      486.04      6.27 o 
   0   4   9      955.11      938.80     14.08 o 
   2   4   9       10.00       12.69      1.98 o 
   4   4   9       26.87       32.71      2.78 o 
   6   4   9       18.36       13.56      2.94 o 
   8   4   9       36.33       42.50      6.49 o 
 -13   5   9      624.13      674.76     12.32 o 
 -11   5   9     1626.37     1643.51     22.11 o 
  -9   5   9       93.10       94.09      3.61 o 
  -7   5   9        2.86       -0.53      2.46 o 
  -5   5   9     3356.05     3394.01     37.76 o 
  -3   5   9     3065.65     3123.21     32.30 o 
  -1   5   9      229.86      188.16      6.25 o 
   1   5   9      198.45      194.35      4.74 o 
   3   5   9     1027.15     1078.52     18.32 o 
   5   5   9      655.25      610.59     13.82 o 
   7   5   9        7.31        3.36      3.04 o 
   9   5   9      197.62      206.98     13.50 o 
 -12   6   9       79.17       83.78      5.71 o 
 -10   6   9       25.02       24.48      2.66 o 
  -8   6   9      109.90      119.43      4.33 o 
  -6   6   9     4188.46     4241.56     55.89 o 
  -4   6   9      218.07      227.75      4.63 o 
  -2   6   9     4120.54     4206.27     62.04 o 
   0   6   9      162.25      172.31      5.19 o 
   2   6   9       29.15       30.28      2.27 o 
   4   6   9      215.77      206.48      6.30 o 
   6   6   9        0.62       -1.63      3.10 o 
   8   6   9       49.41       55.12      5.54 o 
 -11   7   9      170.77      175.86      5.68 o 
  -9   7   9      397.78      378.17      7.93 o 
  -7   7   9        0.37       -1.85      1.85 o 
  -5   7   9      226.95      233.50      4.94 o 
  -3   7   9      955.16      962.29     20.06 o 
  -1   7   9      153.30      154.27      6.26 o 
   1   7   9      483.81      521.13     10.57 o 
   3   7   9      742.29      770.85     16.26 o 
   5   7   9      234.16      202.50      6.54 o 
   7   7   9        0.87        5.34      2.62 o 
 -10   8   9        2.15        2.66      2.19 o 
  -8   8   9      382.67      395.69      8.01 o 
  -6   8   9      651.50      661.05     11.29 o 
  -4   8   9        0.36       -0.11      1.33 o 
  -2   8   9       86.97       83.04      5.08 o 
   0   8   9      194.58      215.33      7.67 o 
   2   8   9        0.02        0.58      2.07 o 
   4   8   9      575.60      599.19     12.34 o 
   6   8   9       52.33       43.06      3.61 o 
  -9   9   9      306.25      327.16      7.50 o 
  -7   9   9     1043.37     1049.32     18.35 o 
  -5   9   9        0.16        3.68      1.84 o 
  -3   9   9       40.73       42.71      6.04 o 
  -1   9   9     3052.99     3101.46     60.78 o 
   1   9   9       91.84       97.26      6.98 o 
   3   9   9       14.61        9.60      4.01 o 
   5   9   9      649.28      643.54     19.94 o 
  -8  10   9       68.03       76.22      5.96 o 
  -6  10   9      511.90      512.50     12.95 o 
  -4  10   9      565.75      599.45     18.91 o 
  -2  10   9      230.64      230.02     10.69 o 
   0  10   9        0.15        3.04      3.06 o 
   2  10   9        9.44       11.65      4.40 o 
   4  10   9        0.26       -2.12      3.85 o 
  -5  11   9       72.00       73.41      7.02 o 
  -3  11   9      215.76      236.73     15.44 o 
  -1  11   9      723.20      757.93     22.51 o 
   1  11   9       97.49       80.24      9.84 o 
 -14   0  10       70.90       85.24     12.88 o 
 -12   0  10       25.62       18.59      3.37 o 
 -10   0  10      537.89      518.04     15.28 o 
  -8   0  10     3185.26     3094.56     65.21 o 
  -6   0  10       97.11      100.17      8.91 o 
  -4   0  10     6331.11     6572.88     95.13 o 
  -2   0  10      299.14      314.80      8.42 o 
   0   0  10     1601.42     1620.34     22.33 o 
   2   0  10     3210.74     3386.73     63.99 o 
   4   0  10        5.66       12.33      2.11 o 
   6   0  10       43.97       56.21      9.02 o 
   8   0  10       49.93       67.63      5.97 o 
 -13   1  10        1.45        1.43      1.95 o 
 -11   1  10      110.68      114.56      4.01 o 
  -9   1  10       69.80       66.35      3.55 o 
  -7   1  10       15.93       11.31      1.96 o 
  -5   1  10       88.13       85.44      3.23 o 
  -3   1  10      236.35      281.49      4.83 o 
  -1   1  10      685.04      768.75      8.72 o 
   1   1  10      308.17      296.35      6.81 o 
   3   1  10     1403.24     1400.66     19.71 o 
   5   1  10      108.67       97.92      3.59 o 
   7   1  10      211.40      205.34      6.26 o 
   9   1  10       29.35       34.67      5.14 o 
 -14   2  10       12.24       10.79      2.60 o 
 -12   2  10        0.02        0.56      1.87 o 
 -10   2  10      267.58      246.22      6.14 o 
  -8   2  10       41.73       37.70      2.77 o 
  -6   2  10      313.67      316.74      6.45 o 
  -4   2  10      452.95      465.01      8.93 o 
  -2   2  10      344.85      396.33      5.57 o 
   0   2  10     1176.76     1301.53     21.47 o 
   2   2  10     1019.91     1027.58     16.58 o 
   4   2  10      151.78      160.17      4.69 o 
   6   2  10        4.37        8.99      2.75 o 
   8   2  10      188.78      175.66     10.59 o 
 -13   3  10       84.11       75.82      3.61 o 
 -11   3  10        9.22        4.05      1.83 o 
  -9   3  10      975.66      981.05     17.25 o 
  -7   3  10      131.41      159.98      5.04 o 
  -5   3  10     1454.97     1496.58     23.56 o 
  -3   3  10      184.26      147.89      3.71 o 
  -1   3  10       71.35       73.99      2.45 o 
   1   3  10       84.46      104.33      4.07 o 
   3   3  10     1150.01     1095.29     18.53 o 
   5   3  10      181.13      146.02      5.88 o 
   7   3  10       33.92       46.26      6.56 o 
   9   3  10        8.94        5.44      4.55 o 
 -12   4  10      278.49      294.53      6.59 o 
 -10   4  10       70.06       55.51      2.68 o 
  -8   4  10     2597.64     2589.84     35.86 o 
  -6   4  10      212.13      194.57      5.05 o 
  -4   4  10       12.42        9.24      1.50 o 
  -2   4  10     2263.46     2259.17     25.49 o 
   0   4  10        5.54       10.60      2.08 o 
   2   4  10        5.82        3.35      1.97 o 
   4   4  10     1063.36     1021.88     17.89 o 
   6   4  10     1113.98     1110.92     22.44 o 
   8   4  10       13.34       11.71      5.22 o 
 -13   5  10       32.22       30.73      3.42 o 
 -11   5  10        3.68        9.58      3.40 o 
  -9   5  10      123.79      117.01      3.98 o 
  -7   5  10        0.00        0.61      1.73 o 
  -5   5  10       47.15       41.53      2.53 o 
  -3   5  10      662.42      617.99      9.04 o 
  -1   5  10       36.58       47.54      3.56 o 
   1   5  10      380.67      362.34      7.12 o 
   3   5  10      550.95      538.28     12.28 o 
   5   5  10      112.87      126.42      5.81 o 
   7   5  10       57.47       42.10      4.65 o 
 -12   6  10       11.68        9.71      2.53 o 
 -10   6  10       43.56       44.90      3.24 o 
  -8   6  10     1177.51     1228.32     21.43 o 
  -6   6  10      394.35      372.14      8.63 o 
  -4   6  10       11.01        9.75      1.54 o 
  -2   6  10      905.96      892.55     18.81 o 
   0   6  10     2192.51     2207.84     34.37 o 
   2   6  10       27.22       19.61      2.76 o 
   4   6  10      579.86      552.30     11.69 o 
   6   6  10      158.77      171.43      7.03 o 
 -11   7  10      368.76      361.70      8.32 o 
  -9   7  10      210.95      196.30      5.64 o 
  -7   7  10       77.54       90.82      4.48 o 
  -5   7  10      374.49      359.85      7.23 o 
  -3   7  10      624.47      652.17     15.20 o 
  -1   7  10      600.10      640.13     14.85 o 
   1   7  10       76.22       70.31      4.36 o 
   3   7  10     1011.77      958.68     17.33 o 
   5   7  10       15.17       15.21      2.79 o 
 -10   8  10       89.15       89.73      4.08 o 
  -8   8  10      162.44      164.48      5.83 o 
  -6   8  10      487.70      496.53     10.78 o 
  -4   8  10      767.65      738.60     17.07 o 
  -2   8  10      949.87      971.30     20.88 o 
   0   8  10      652.91      647.35     15.35 o 
   2   8  10     1015.45      999.90     20.89 o 
   4   8  10       40.72       40.89      3.38 o 
  -9   9  10      286.86      293.13      8.18 o 
  -7   9  10      233.00      223.15      6.63 o 
  -5   9  10        6.43        5.19      1.63 o 
  -3   9  10      787.36      809.75     18.59 o 
  -1   9  10      484.70      479.98     12.99 o 
   1   9  10      962.06      999.34     26.71 o 
   3   9  10       15.80       16.17      4.56 o 
  -8  10  10        3.72        0.41      3.02 o 
  -6  10  10       98.70      113.96      5.96 o 
  -4  10  10      865.36      848.62     24.60 o 
  -2  10  10       12.53       28.10      5.47 o 
   0  10  10      533.74      495.23     16.63 o 
   2  10  10      624.45      638.07     20.01 o 
  -3  11  10       29.54       33.86      9.28 o 
  -1  11  10       51.57       53.31      8.80 o 
 -13   1  11        0.72       -0.33      1.90 o 
 -11   1  11     1145.67     1115.01     15.93 o 
  -9   1  11      125.80      149.10      5.21 o 
  -7   1  11      573.98      575.15     11.21 o 
  -5   1  11      919.04      869.80     13.43 o 
  -3   1  11      200.37      219.42      6.15 o 
  -1   1  11      744.93      851.27     10.63 o 
   1   1  11      348.39      334.65      5.55 o 
   3   1  11      131.78      116.45      3.92 o 
   5   1  11      245.69      260.82      5.18 o 
   7   1  11       98.37      103.37      5.38 o 
 -14   2  11      395.92      394.20      9.05 o 
 -12   2  11      135.89      137.67      4.60 o 
 -10   2  11     3491.31     3499.86     52.54 o 
  -8   2  11       10.77        9.85      2.22 o 
  -6   2  11     1759.87     1751.17     27.43 o 
  -4   2  11     1307.93     1329.55     18.94 o 
  -2   2  11      177.30      178.54      3.69 o 
   0   2  11     3031.80     2990.39     49.59 o 
   2   2  11       68.85       74.97      3.02 o 
   4   2  11     1116.43     1131.63     22.23 o 
   6   2  11        0.08       -0.82      2.27 o 
   8   2  11      139.00      124.47      9.17 o 
 -13   3  11       31.19       32.58      2.88 o 
 -11   3  11      477.36      484.19      8.77 o 
  -9   3  11       31.93       27.55      2.88 o 
  -7   3  11      675.68      642.16     12.24 o 
  -5   3  11       21.19       35.14      2.33 o 
  -3   3  11      246.95      236.44      4.69 o 
  -1   3  11       48.78       46.80      2.34 o 
   1   3  11     1009.71      939.47     16.41 o 
   3   3  11      371.17      384.47     10.08 o 
   5   3  11      602.97      554.32     13.32 o 
   7   3  11      172.50      166.77     10.89 o 
 -12   4  11      184.47      178.83      5.72 o 
 -10   4  11      157.43      146.60      4.46 o 
  -8   4  11       23.71       26.48      2.77 o 
  -6   4  11      532.42      560.97     11.32 o 
  -4   4  11      470.68      478.28      9.32 o 
  -2   4  11        5.11        3.56      1.36 o 
   0   4  11        0.10        0.57      1.78 o 
   2   4  11       76.64       69.42      5.62 o 
   4   4  11       99.12      112.15      5.61 o 
   6   4  11       30.55       37.71      3.90 o 
 -11   5  11     1355.45     1377.41     23.03 o 
  -9   5  11      177.05      179.30      5.45 o 
  -7   5  11      298.18      275.16      7.08 o 
  -5   5  11      523.49      517.12      9.26 o 
  -3   5  11       10.39       11.50      1.70 o 
  -1   5  11      411.22      415.28     10.55 o 
   1   5  11     2834.00     2825.40     42.57 o 
   3   5  11      245.12      264.70      7.32 o 
   5   5  11      127.24      114.67      5.74 o 
   7   5  11      260.07      242.37     14.40 o 
 -12   6  11       54.39       55.61      3.73 o 
 -10   6  11     1765.10     1765.35     26.42 o 
  -8   6  11        0.08        1.61      2.40 o 
  -6   6  11     1107.62     1082.74     19.07 o 
  -4   6  11      724.74      722.58     11.60 o 
  -2   6  11      140.45      148.12      6.39 o 
   0   6  11      970.43     1005.32     17.67 o 
   2   6  11      312.48      326.19     10.63 o 
   4   6  11      354.59      388.73     10.72 o 
   6   6  11        0.60       -1.05      2.32 o 
 -11   7  11       91.75       96.69      4.46 o 
  -9   7  11        3.96        4.24      2.59 o 
  -7   7  11      206.73      219.91      6.86 o 
  -5   7  11     1012.76     1033.39     16.36 o 
  -3   7  11      238.07      243.93      8.60 o 
  -1   7  11       58.00       58.97      4.96 o 
   1   7  11       24.41       24.14      6.23 o 
   3   7  11      460.81      461.40     11.70 o 
   5   7  11        5.72        0.48      2.57 o 
 -10   8  11      168.28      178.34      5.75 o 
  -8   8  11       43.09       37.98      3.45 o 
  -6   8  11      410.58      415.76      9.68 o 
  -4   8  11      225.27      225.48      8.65 o 
  -2   8  11        5.75        3.91      3.23 o 
   0   8  11      341.65      346.16     13.19 o 
   2   8  11      183.94      183.67     11.16 o 
   4   8  11        0.24       -2.35      2.35 o 
  -7   9  11      455.36      462.01     10.21 o 
  -5   9  11       26.23       19.38      7.49 o 
  -3   9  11      361.45      353.64     11.07 o 
  -1   9  11      892.98      923.73     25.33 o 
   1   9  11       30.88       34.42     10.85 o 
   3   9  11       48.82       54.62      6.36 o 
  -6  10  11      194.58      194.25      6.48 o 
  -4  10  11      122.58      136.02      9.29 o 
  -2  10  11       91.30       79.21      7.38 o 
   0  10  11      128.25      145.14      9.25 o 
 -12   0  12     1043.62     1087.11     22.59 o 
 -10   0  12      758.23      788.58     21.42 o 
  -8   0  12      436.53      392.77     12.82 o 
  -6   0  12     5257.24     5104.77    104.43 o 
  -4   0  12      143.27      127.10      7.50 o 
  -2   0  12     1913.91     1956.28     35.26 o 
   0   0  12        0.24        0.95      1.92 o 
   2   0  12      163.54      174.42      6.74 o 
   4   0  12       18.24       20.43      3.14 o 
   6   0  12      294.19      284.38      9.53 o 
 -13   1  12      531.55      529.73      9.80 o 
 -11   1  12       28.10       23.85      3.53 o 
  -9   1  12      132.05      117.28      5.11 o 
  -7   1  12      432.57      377.01      8.62 o 
  -5   1  12        8.82       14.21      2.14 o 
  -3   1  12       19.74       14.63      1.73 o 
  -1   1  12      792.72      783.29     16.45 o 
   1   1  12       40.45       39.09      2.23 o 
   3   1  12        0.36        0.44      1.41 o 
   5   1  12      956.42      910.32     15.55 o 
   7   1  12        9.10        4.40      3.95 o 
 -12   2  12      457.37      472.45      8.95 o 
 -10   2  12      167.82      156.31      6.48 o 
  -8   2  12      481.93      436.04      9.70 o 
  -6   2  12        4.49        5.72      2.03 o 
  -4   2  12       44.05       38.97      2.41 o 
  -2   2  12       21.29       20.10      1.91 o 
   0   2  12       94.32      110.35      3.61 o 
   2   2  12      183.29      198.85      7.48 o 
   4   2  12       82.96       71.09      4.85 o 
   6   2  12      229.67      222.44     12.23 o 
 -13   3  12      766.97      816.45     14.48 o 
 -11   3  12       23.08       20.65      2.69 o 
  -9   3  12       59.35       56.28      3.68 o 
  -7   3  12     1113.25     1090.90     21.71 o 
  -5   3  12       80.65       86.54      5.69 o 
  -3   3  12      120.66      137.42      6.14 o 
  -1   3  12     1623.79     1604.58     24.53 o 
   1   3  12       11.51       15.04      2.40 o 
   3   3  12      190.32      173.63      6.59 o 
   5   3  12      209.36      194.12      7.33 o 
   7   3  12       38.55       46.08      6.56 o 
 -12   4  12        0.91        0.09      2.17 o 
 -10   4  12      161.64      168.61      6.97 o 
  -8   4  12      182.67      184.27      6.97 o 
  -6   4  12      428.26      435.45     10.90 o 
  -4   4  12      632.35      622.51     11.51 o 
  -2   4  12     1540.90     1558.65     24.56 o 
   0   4  12        8.98        1.54      2.40 o 
   2   4  12       63.82       61.05      4.65 o 
   4   4  12      682.04      674.07     15.59 o 
   6   4  12      115.98       88.00      8.73 o 
 -11   5  12        8.11        6.87      2.50 o 
  -9   5  12      104.76      106.68      4.84 o 
  -7   5  12      571.86      547.64     12.23 o 
  -5   5  12      588.39      564.32     11.41 o 
  -3   5  12      156.22      148.33      4.12 o 
  -1   5  12      130.03      120.57     11.22 o 
   1   5  12      324.48      315.58      8.94 o 
   3   5  12       78.09       70.60      4.66 o 
   5   5  12        6.33        3.60      2.68 o 
 -10   6  12      181.54      199.68      7.03 o 
  -8   6  12     1274.54     1315.50     23.06 o 
  -6   6  12        3.52        0.74      2.25 o 
  -4   6  12        4.33        0.34      1.89 o 
  -2   6  12      222.65      237.54      8.09 o 
   0   6  12        0.14       -1.70      6.26 o 
   2   6  12       39.72       38.58      3.52 o 
   4   6  12      150.81      176.68      8.37 o 
  -9   7  12      303.98      290.34      8.26 o 
  -7   7  12        1.65        0.32      2.35 o 
  -5   7  12      703.85      703.88     11.68 o 
  -3   7  12      482.70      503.63     13.11 o 
  -1   7  12      527.36      517.48     16.52 o 
   1   7  12      523.96      525.21     14.60 o 
   3   7  12       92.14      107.52      5.08 o 
  -8   8  12      148.64      147.07      6.90 o 
  -6   8  12      770.05      787.52     15.19 o 
  -4   8  12       22.05       22.94      4.16 o 
  -2   8  12      125.59      123.77      9.10 o 
   0   8  12       20.21       15.78      6.45 o 
   2   8  12       78.67       91.21      5.55 o 
  -7   9  12      369.21      381.76     10.83 o 
  -5   9  12       36.58       39.11      6.08 o 
  -3   9  12      401.27      406.59     12.26 o 
  -1   9  12       15.64       14.32      4.85 o 
   1   9  12       92.38       89.52     10.55 o 
 -13   1  13       71.17       63.31      3.61 o 
 -11   1  13      190.73      179.44      6.49 o 
  -9   1  13     3317.74     3429.84     51.73 o 
  -7   1  13     1517.21     1461.29     24.11 o 
  -5   1  13       54.77       50.95      3.31 o 
  -3   1  13     2795.50     2732.09     43.70 o 
  -1   1  13      511.65      527.05     13.84 o 
   1   1  13      611.29      592.88      9.91 o 
   3   1  13      888.72      875.39     11.95 o 
   5   1  13      166.91      191.61     10.52 o 
 -12   2  13      128.13      132.02      5.24 o 
 -10   2  13      940.52      972.35     17.93 o 
  -8   2  13     1912.80     1856.15     34.36 o 
  -6   2  13       32.46       23.74      3.28 o 
  -4   2  13     1400.80     1328.38     25.11 o 
  -2   2  13      330.74      322.75      8.01 o 
   0   2  13      228.75      241.60      5.28 o 
   2   2  13      494.44      490.55     12.24 o 
   4   2  13        8.29        4.26      2.65 o 
   6   2  13      139.36      149.38     10.14 o 
 -11   3  13      935.35      946.46     29.57 o 
  -9   3  13      307.50      291.01      9.17 o 
  -7   3  13      992.10     1013.06     20.76 o 
  -5   3  13     3237.67     3116.60     53.85 o 
  -3   3  13      584.53      555.16     10.61 o 
  -1   3  13     1301.94     1259.91     19.88 o 
   1   3  13        0.05       -0.69      2.30 o 
   3   3  13        0.01        7.56      5.30 o 
   5   3  13       72.97       72.56      7.53 o 
 -12   4  13        4.86        4.50      2.26 o 
 -10   4  13      506.50      514.39     20.06 o 
  -8   4  13       12.73       12.04      4.26 o 
  -6   4  13        5.44        2.69      2.70 o 
  -4   4  13      519.79      523.54     14.66 o 
  -2   4  13       87.93       84.22      3.03 o 
   0   4  13        6.60        4.20      2.70 o 
   2   4  13       39.44       38.60      3.85 o 
   4   4  13        3.88        5.16      2.84 o 
 -11   5  13      535.78      536.65     10.72 o 
  -9   5  13        1.14        2.49      2.37 o 
  -7   5  13      910.98      908.09     16.38 o 
  -5   5  13     2224.75     2161.36     38.88 o 
  -3   5  13       43.96       41.64      4.85 o 
  -1   5  13       66.93       58.85      5.45 o 
   1   5  13      295.25      317.27      9.52 o 
   3   5  13      124.58      107.89      5.74 o 
   5   5  13        2.30        0.89      4.85 o 
 -10   6  13      227.41      227.71      8.25 o 
  -8   6  13     1438.86     1407.70     24.55 o 
  -6   6  13      202.16      186.53      6.15 o 
  -4   6  13      698.74      723.87     12.51 o 
  -2   6  13        0.07       -3.08      3.08 o 
   0   6  13       20.29       13.57      4.23 o 
   2   6  13        4.81        2.60      2.71 o 
   4   6  13       41.00       41.10      5.25 o 
  -9   7  13       39.34       39.38      5.71 o 
  -7   7  13      217.62      204.43      6.78 o 
  -5   7  13      212.38      213.00      6.34 o 
  -3   7  13       56.77       69.05      5.33 o 
  -1   7  13        2.55        3.22      3.81 o 
   1   7  13      330.72      360.21     13.91 o 
   3   7  13       93.03      104.31      7.55 o 
  -8   8  13      174.32      183.71      8.81 o 
  -6   8  13        1.03       -0.48      2.15 o 
  -4   8  13       74.57       91.62      7.66 o 
  -2   8  13       94.06       95.01      7.35 o 
   0   8  13      116.27      119.92      9.81 o 
  -5   9  13      266.65      305.40     16.45 o 
  -3   9  13      440.01      479.45     18.28 o 
  -1   9  13        0.45        5.96      4.59 o 
 -12   0  14      503.63      500.88     16.65 o 
 -10   0  14      440.94      402.80     13.95 o 
  -8   0  14      394.64      413.30     13.80 o 
  -6   0  14     3404.33     3436.45    102.12 o 
  -4   0  14      178.91      179.09     10.82 o 
  -2   0  14      542.56      497.69     19.56 o 
   0   0  14     3593.88     3522.16     73.46 o 
   2   0  14      415.89      435.57     13.13 o 
   4   0  14        0.01        1.94      3.28 o 
 -11   1  14       30.09       36.31      4.33 o 
  -9   1  14        0.03        4.79      2.94 o 
  -7   1  14        5.06        1.86      5.27 o 
  -5   1  14       63.48       65.47      4.27 o 
  -3   1  14      291.14      290.36      9.88 o 
  -1   1  14        0.95        3.64      2.89 o 
   1   1  14      679.58      672.51     12.63 o 
   3   1  14       50.04       58.10      2.66 o 
   5   1  14       36.16       37.28      5.29 o 
 -12   2  14      157.09      154.17      6.40 o 
 -10   2  14      114.37       95.56      5.53 o 
  -8   2  14      404.59      395.75     10.92 o 
  -6   2  14      698.08      727.90     16.05 o 
  -4   2  14      556.00      556.76     12.90 o 
  -2   2  14      938.10      927.84     22.16 o 
   0   2  14      819.40      821.46     13.98 o 
   2   2  14      286.96      273.43      8.76 o 
   4   2  14       34.33       38.10      6.11 o 
 -11   3  14      359.16      382.07     11.46 o 
  -9   3  14        2.23       -1.21      2.67 o 
  -7   3  14      174.41      173.34     11.06 o 
  -5   3  14      537.80      571.85     13.39 o 
  -3   3  14       13.82       25.47      3.04 o 
  -1   3  14       17.81       16.86      4.18 o 
   1   3  14      975.82      970.15     20.42 o 
   3   3  14       45.10       65.72      5.77 o 
 -10   4  14      981.71      953.61     20.84 o 
  -8   4  14       39.59       35.31      3.77 o 
  -6   4  14        3.29        7.87      3.31 o 
  -4   4  14     2149.34     2175.91     39.08 o 
  -2   4  14      272.61      271.04     14.40 o 
   0   4  14       54.89       64.65      7.68 o 
   2   4  14      235.30      225.78     11.31 o 
   4   4  14      856.93      873.54     32.49 o 
  -9   5  14       17.85       16.67      2.98 o 
  -7   5  14       16.59       11.55      2.48 o 
  -5   5  14      327.25      322.71     17.71 o 
  -3   5  14      333.53      350.45     12.97 o 
  -1   5  14       94.19      102.96      9.32 o 
   1   5  14        8.01        7.43      3.66 o 
   3   5  14      137.46      155.72     12.08 o 
  -8   6  14      153.11      140.38      9.72 o 
  -6   6  14        0.59       -0.09      2.46 o 
  -4   6  14      142.59      144.09      8.46 o 
  -2   6  14      779.95      830.78     23.38 o 
   0   6  14       36.03       23.19      6.49 o 
   2   6  14      250.12      231.25      8.51 o 
  -7   7  14      281.37      292.94     12.47 o 
  -5   7  14      190.10      223.04     10.71 o 
  -3   7  14      710.16      745.25     21.90 o 
  -1   7  14      216.13      238.23     11.38 o 
   1   7  14      126.64      118.50     11.19 o 
  -6   8  14      126.22      117.76      4.80 o 
  -4   8  14       30.59       29.40      5.42 o 
  -2   8  14       53.42       55.54      6.45 o 
 -11   1  15        0.04       -2.76      2.76 o 
  -9   1  15      320.06      334.88     10.19 o 
  -7   1  15      134.88      170.93     10.29 o 
  -5   1  15        3.58       -3.62      3.62 o 
  -3   1  15      182.30      190.94      7.83 o 
  -1   1  15       23.47       13.91      3.24 o 
   1   1  15       78.30       74.87      3.87 o 
   3   1  15       12.68       12.19      4.25 o 
 -10   2  15        1.59       -2.54      2.54 o 
  -8   2  15      649.12      711.97     16.40 o 
  -6   2  15       81.12       81.78      4.96 o 
  -4   2  15      114.01      113.28      6.36 o 
  -2   2  15      561.68      550.11     14.84 o 
   0   2  15      163.06      180.99      6.80 o 
   2   2  15       48.59       60.02      6.93 o 
  -9   3  15      104.03      111.99      6.01 o 
  -7   3  15        9.06       15.30      3.26 o 
  -5   3  15        6.25        2.50      2.49 o 
  -3   3  15       37.51       34.87      3.77 o 
  -1   3  15      124.30      106.63      4.68 o 
   1   3  15        4.21        2.81      2.70 o 
   3   3  15      197.79      180.28     11.93 o 
 -10   4  15       10.31        6.68      3.91 o 
  -8   4  15      344.86      347.90     10.39 o 
  -6   4  15        7.80        8.90      2.92 o 
  -4   4  15        9.78        4.96      2.60 o 
  -2   4  15       93.78       87.70      8.80 o 
   0   4  15       19.47       18.49      5.96 o 
   2   4  15        0.28        3.50      4.92 o 
  -9   5  15      179.90      186.67      6.53 o 
  -7   5  15      131.02      141.50      5.33 o 
  -5   5  15       57.26       60.01      4.08 o 
  -3   5  15       86.73       79.11      7.35 o 
  -1   5  15      591.44      589.62     25.23 o 
   1   5  15       47.97       67.93      8.35 o 
  -8   6  15      238.15      268.38      9.05 o 
  -6   6  15      215.54      202.00      7.28 o 
  -4   6  15       36.19       41.99      5.50 o 
  -2   6  15       11.67        4.45      6.49 o 
   0   6  15        9.83       12.30      6.26 o 
  -5   7  15       53.50       57.38      6.54 o 
  -3   7  15        1.17        3.46      4.39 o 
 -10   0  16      476.26      445.48     21.64 o 
  -8   0  16     1408.09     1327.07     45.77 o 
  -6   0  16       60.78       52.50      6.93 o 
  -4   0  16      570.38      588.88     23.37 o 
  -2   0  16        0.82       -1.79      4.10 o 
   0   0  16      174.69      200.71     11.11 o 
   2   0  16        6.10        3.43      3.80 o 
  -9   1  16        1.83       -0.18      3.58 o 
  -7   1  16        5.80       11.12      4.70 o 
  -5   1  16       43.35       36.37      4.37 o 
  -3   1  16      210.05      214.79      8.62 o 
  -1   1  16        9.49        6.03      2.90 o 
   1   1  16       77.75       98.39      8.31 o 
 -10   2  16      145.98      129.60      7.54 o 
  -8   2  16       11.41       10.80      3.90 o 
  -6   2  16       14.89        7.98      3.40 o 
  -4   2  16        6.77        6.00      3.23 o 
  -2   2  16        9.41        7.21      3.17 o 
   0   2  16       74.01       87.82      4.62 o 
   2   2  16       41.07       31.76      6.19 o 
  -9   3  16      267.38      258.43      9.46 o 
  -7   3  16       20.51       14.75      3.92 o 
  -5   3  16      215.52      220.34      9.04 o 
  -3   3  16      295.31      306.89     10.04 o 
  -1   3  16        0.74       -4.10      4.10 o 
   1   3  16        1.80       -1.79      4.70 o 
  -8   4  16      186.81      179.76      7.60 o 
  -6   4  16       22.69       17.82      3.60 o 
  -4   4  16      565.18      548.63     13.66 o 
  -2   4  16        0.50        1.86      5.07 o 
   0   4  16      158.67      161.69     12.23 o 
  -7   5  16        0.23       -0.11      2.27 o 
  -5   5  16        0.26       -2.36      2.36 o 
  -3   5  16        0.63        1.64      5.14 o 
  -1   5  16      102.53      124.16     11.19 o 
  -7   1  17        0.11       -3.34      3.34 o 
  -5   1  17      285.66      317.60     11.38 o 
  -3   1  17        0.02        4.68      3.08 o 
  -1   1  17       11.69        6.33      3.54 o 
  -8   2  17       15.75        7.75      5.37 o 
  -6   2  17       67.73       69.03      5.71 o 
  -4   2  17        0.20        1.37      3.08 o 
  -2   2  17      211.21      254.59      9.07 o 
  -7   3  17      124.46      115.50      7.27 o 
  -5   3  17        2.33        2.47      3.22 o 
  -3   3  17      263.16      226.19      8.62 o 
  -4   4  17       38.90       29.43      2.80 o 
                                                 
